# Supplementary material for: Modeling of Environmental Effects in Genome-Wide Association Studies Identifies SLC2A2 and HP as Novel Loci Influencing Serum Cholesterol Levels
Source: PLoS Genet. 2010 Jan 8;6(1):e1000798. doi: 10.1371/journal.pgen.1000798 (PMC2792712; doi:10.1371/journal.pgen.1000798)
Supplement: Table S1 — GWAS results for all top candidate SNPs (0.05%) in the Swedish (SE) discovery cohort, the Scottish (SC), and all non-Swedish (NS) replication cohorts. (0.41 MB XLS) [file pgen.1000798.s005.xls]

## Sheet: Documentation
Table S1. GWAS results for all top candidate SNPs (0.05%) in the Swedish (SE) discovery cohort, the Scottish (SC), and all non-Swedish (NS) replication cohorts.
The tables S1. a-d) show the GWAS results for the Swedish (SE) EUROSPAN cohort of the top 0.05% (~150 SNPs) with the lowest p-values of the adjusted model.
The tables S1. e-h) show the CGAS results for the Scottish (SC) EUROSPAN cohort. The candidate SNPs were selected from the GWAS results in the Swedish EUROSPAN cohort.
The tables S1. i-l) show the CGAS results for the Non-Swedish (NS) EUROSPAN cohorts. The candidate SNPs were selected from the GWAS results in the Swedish EUROSPAN cohort.
The methodological approach is described in more detail in the original paper.
Abbreviations
SE	Swedish EUROSPAN Cohort, Discovery Cohort
SC	Scottish EUROSPAN Cohort, Replication cohort I (diet and activity-adjusted model)
NS	Non-Swedish EUROSPAN cohorts, Relication cohort II (sex and age adjusted model, but unadjusted for diet and activity)
TC	Total Cholesterol
LDL-C	Low Density Lipoprotein Cholesterol
HDL-C	High Density Lipoprotein Cholesterol
TG	Triglycerides
adj	"adjusted" analyis model adjusted for sex, age, game meat, non-game meat, fish, milk products, physical activity at work, physical activity at leisure
una	"unadjusted" analyis model adjusted for sex, age, but unadjusted for all other covariates
	Table sorted by the highlighted column (P1df.adj)

## Sheet: S1a_SE_TC
SNP	Chromosome	Position	Coding	Strand	SampleSize.total	CallRate	p.HWE	Q.2	P.11	P.12	P.22	SampleSize.una	SampleSize.adj	effB.una	effB.adj	P1df.una	P1df.adj	p.ratio.unaBYadj	p.ratio.adjBYuna	SNP.rank.una	SNP.rank.adj	GeneSymbol	GeneDescription	GeneRelevance	GeneOMIM
rs4474804	11	33996261	AG	+	655	0.998476	0.543898	0.342748	279	303	73	652	626	0.149072	0.159347	1.59144e-06	2.69491e-07	5.90534	0.169338	1	1	NA	NA	NA	NA
rs10513684	16	172206904	GA	+	649	0.989329	0.339287	0.144068	472	167	10	646	620	0.225296	0.255039	2.90762e-05	1.08279e-06	26.8532	0.0372396	13	2	SLC2A2	Solute carrier family 2, facilitated glucose transporter member 2 (Glucose transporter type 2, liver)(GLUT-2) [Source:UniProtKB/Swiss-Prot;Acc:P11168]	YES	http://www.ncbi.nlm.nih.gov/entrez/dispomim.cgi?id=138160
rs5400	16	172214994	GA	+	653	0.995427	0.289918	0.209801	403	226	24	650	624	0.177909	0.199265	3.57066e-05	2.18158e-06	16.3673	0.0610974	16	3	SLC2A2	Solute carrier family 2, facilitated glucose transporter member 2 (Glucose transporter type 2, liver)(GLUT-2) [Source:UniProtKB/Swiss-Prot;Acc:P11168]	YES	http://www.ncbi.nlm.nih.gov/entrez/dispomim.cgi?id=138160
rs10845527	4	12349801	AG	+	656	1	0.655817	0.0480183	595	59	2	653	627	0.448779	0.477182	1.70394e-05	4.21617e-06	4.04143	0.247437	8	4	NA	NA	NA	NA
rs33431	11	35631829	AG	+	656	1	0.84743	0.282774	336	269	51	653	627	-0.141143	-0.149364	6.07856e-05	1.04873e-05	5.79613	0.172529	32	5	ZNF536	Zinc finger protein 536 [Source:UniProtKB/Swiss-Prot;Acc:O15090]	NA	NA
rs33430	11	35631283	GA	+	653	0.995427	0.923116	0.281776	336	266	51	650	624	-0.142327	-0.150269	5.94779e-05	1.0747e-05	5.53437	0.180689	29	6	ZNF536	Zinc finger protein 536 [Source:UniProtKB/Swiss-Prot;Acc:O15090]	NA	NA
rs11919048	16	172056859	GA	+	654	0.996951	0.248583	0.214832	398	231	25	651	625	0.160088	0.181091	0.000164747	1.22215e-05	13.48	0.0741837	51	7	NA	NA	NA	NA
rs10804838	16	171339701	AG	+	655	0.998476	0.876131	0.147328	475	167	13	652	626	0.203704	0.22976	0.000208355	1.5963e-05	13.0524	0.0766143	65	8	PHC3	Polyhomeotic-like protein 3 (Homolog of polyhomeotic 3)(hPH3)(Early development regulatory protein 3) [Source:UniProtKB/Swiss-Prot;Acc:Q8NDX5]	NA	NA
rs6772861	16	142901533	GA	+	655	0.998476	0.596886	0.0801527	555	95	5	652	626	0.27231	0.321155	0.000395763	1.69432e-05	23.3583	0.0428114	127	9	NA	NA	NA	NA
rs3764312	8	70683234	AC	+	628	0.957317	0.210802	0.29379	320	247	61	625	601	0.136088	0.154756	0.000206776	1.87834e-05	11.0084	0.0908395	64	10	TXNL4B	Thioredoxin-like protein 4B (Dim1-like protein) [Source:UniProtKB/Swiss-Prot;Acc:Q9NX01]	NA	NA
rs10518312	17	120160960	AG	+	654	0.996951	0.318831	0.109327	516	133	5	651	626	-0.261687	-0.254417	1.90131e-05	1.9306e-05	0.984831	1.0154	10	11	SYNPO2	Synaptopodin-2 (Myopodin)(Genethonin-2) [Source:UniProtKB/Swiss-Prot;Acc:Q9UMS6]	NA	NA
rs2207781	2	83755204	GA	+	652	0.993902	0.513988	0.183282	432	201	19	649	623	0.210825	0.192283	7.43022e-06	2.83733e-05	0.261874	3.81864	3	12	NRG3	Pro-neuregulin-3, membrane-bound isoform Precursor (Pro-NRG3) [Contains Neuregulin-3(NRG-3)] [Source:UniProtKB/Swiss-Prot;Acc:P56975]	NO	http://www.ncbi.nlm.nih.gov/entrez/dispomim.cgi?id=605533
rs2377102	16	185968242	GA	+	650	0.990854	0.740102	0.383846	249	303	98	647	622	0.0968314	0.116669	0.000675956	2.92766e-05	23.0886	0.0433114	193	13	NA	NA	NA	NA
rs2228603	11	19190924	GA	+	649	0.989329	1	0.134823	485	153	11	646	620	-0.247814	-0.223169	6.68204e-06	2.94825e-05	0.226644	4.4122	2	14	NCAN	Neurocan core protein Precursor (Chondroitin sulfate proteoglycan 3) [Source:UniProtKB/Swiss-Prot;Acc:O14594]	NO	http://www.ncbi.nlm.nih.gov/entrez/dispomim.cgi?id=600826
rs12610185	11	19582722	GA	+	656	1	0.857282	0.123476	503	144	9	653	627	-0.252872	-0.229307	9.87179e-06	3.76205e-05	0.262404	3.81091	5	15	PBX4	Pre-B-cell leukemia transcription factor 4 (Homeobox protein PBX4) [Source:UniProtKB/Swiss-Prot;Acc:Q9BYU1]	NO	http://www.ncbi.nlm.nih.gov/entrez/dispomim.cgi?id=608127
rs10936665	16	172141713	AC	+	656	1	0.0596939	0.270579	339	279	38	653	627	0.101132	0.141264	0.00393527	3.80851e-05	103.328	0.00967789	1082	16	NA	NA	NA	NA
rs1538157	22	1278320	GA	+	656	1	0.399362	0.0503049	590	66	0	653	627	0.350135	0.374313	0.000178017	4.00714e-05	4.44249	0.225099	57	17	NA	NA	NA	NA
rs12593919	7	91450126	AG	+	656	1	0.257386	0.165396	461	173	22	653	627	0.204004	0.197652	4.43196e-05	4.31431e-05	1.02727	0.973453	20	18	NA	NA	NA	NA
rs6685931	1	195133856	AG	+	650	0.990854	0.0638683	0.416154	233	293	124	647	621	0.0921097	0.109626	0.000687966	4.42636e-05	15.5425	0.0643397	200	19	CFHR4	Complement factor H-related protein 4 Precursor (FHR-4) [Source:UniProtKB/Swiss-Prot;Acc:Q92496]	NO	http://www.ncbi.nlm.nih.gov/entrez/dispomim.cgi?id=605337
rs13182765	18	67187321	GA	+	655	0.998476	0.68597	0.10916	518	131	6	652	626	-0.246514	-0.268415	0.000170847	4.43693e-05	3.85058	0.259701	54	20	NA	NA	NA	NA
rs10759611	22	114723250	AG	+	647	0.98628	0.035454	0.373261	267	277	103	644	619	0.109653	0.120121	0.000228	4.52444e-05	5.0393	0.19844	77	21	NA	NA	NA	NA
rs10760693	22	101426527	AG	+	624	0.95122	1	0.123397	479	136	9	621	598	0.218818	0.235412	0.000247155	4.70599e-05	5.25192	0.190407	81	22	NA	NA	NA	NA
rs6793037	16	161930640	AG	+	655	0.998476	1	0.0824427	551	100	4	652	626	0.266539	0.293071	0.000351774	5.43649e-05	6.47062	0.154545	110	23	NA	NA	NA	NA
rs10819689	22	101440084	GA	+	655	0.998476	0.5879	0.122137	506	138	11	652	626	0.21451	0.230218	0.000285537	5.76112e-05	4.95627	0.201765	90	24	NA	NA	NA	NA
rs33429	11	35631200	AG	+	655	0.998476	0.91838	0.256489	361	252	42	652	626	-0.132497	-0.143894	0.000406948	6.81561e-05	5.97082	0.167481	131	25	ZNF536	Zinc finger protein 536 [Source:UniProtKB/Swiss-Prot;Acc:O15090]	NA	NA
rs8108647	11	19288623	AG	+	656	1	1	0.183689	437	197	22	653	627	-0.202674	-0.18361	1.80642e-05	6.86191e-05	0.263253	3.79863	9	26	SF4	Splicing factor 4 (RNA-binding protein RBP) [Source:UniProtKB/Swiss-Prot;Acc:Q8IWZ8]	NO	http://www.ncbi.nlm.nih.gov/entrez/dispomim.cgi?id=607992
rs10749041	2	112408768	AG	+	656	1	0.461641	0.121189	504	145	7	653	627	0.199651	0.234118	0.000887768	7.09819e-05	12.507	0.0799555	257	27	NA	NA	NA	NA
rs12248205	2	73176520	CA	+	656	1	0.389999	0.489329	165	340	151	653	627	0.0843543	0.0894317	0.000223999	7.16456e-05	3.12648	0.319848	73	28	CDH23	Cadherin-23 Precursor (Otocadherin) [Source:UniProtKB/Swiss-Prot;Acc:Q9H251]	NO	http://www.ncbi.nlm.nih.gov/entrez/dispomim.cgi?id=605516
rs10823837	2	73168916	GA	+	655	0.998476	0.390273	0.49084	164	339	152	652	626	0.0852937	0.0890032	0.000184422	7.48314e-05	2.4645	0.405762	59	29	CDH23	Cadherin-23 Precursor (Otocadherin) [Source:UniProtKB/Swiss-Prot;Acc:Q9H251]	NO	http://www.ncbi.nlm.nih.gov/entrez/dispomim.cgi?id=605516
rs7638828	16	154900829	GA	+	656	1	0.289401	0.102896	525	127	4	653	627	0.238318	0.254948	0.00029736	7.48532e-05	3.97258	0.251726	97	30	NA	NA	NA	NA
rs7249876	11	20880696	GA	+	654	0.996951	0.150345	0.42737	205	339	110	651	625	0.111375	0.098855	1.28925e-05	7.76181e-05	0.166101	6.02042	6	31	NA	NA	NA	NA
rs10733600	22	114726045	AC	+	653	0.995427	0.0973812	0.381317	260	288	105	650	625	0.103842	0.112632	0.00032685	8.08446e-05	4.04294	0.247345	104	32	NA	NA	NA	NA
rs11791618	22	101524680	AG	+	649	0.989329	0.715189	0.123267	500	138	11	646	621	0.206628	0.224232	0.0004863	8.67335e-05	5.60683	0.178354	145	33	NA	NA	NA	NA
rs2410922	20	101413360	GA	+	656	1	0.257792	0.117378	514	130	12	653	627	-0.270227	-0.237232	1.30311e-05	8.81968e-05	0.147751	6.76816	7	34	CUX1	Protein CASP [Source:UniProtKB/Swiss-Prot;Acc:Q13948]	NO	http://www.ncbi.nlm.nih.gov/entrez/dispomim.cgi?id=116896
rs11761211	20	954145	GA	+	650	0.990854	0.187082	0.0353846	606	42	2	647	621	0.43975	0.458226	0.000349973	8.90127e-05	3.93171	0.254342	109	35	ADAP1	Centaurin-alpha-1 (Putative MAPK-activating protein PM25) [Source:UniProtKB/Swiss-Prot;Acc:O75689]	NA	NA
rs10415849	11	19366087	GA	+	655	0.998476	0.257277	0.139695	481	165	9	652	626	-0.237456	-0.202433	7.58333e-06	9.0312e-05	0.0839681	11.9093	4	36	NA	NA	NA	NA
rs8111071	11	50999246	AG	+	656	1	1	0.0327744	613	43	0	653	627	0.497486	0.462093	4.58191e-05	9.1607e-05	0.500171	1.99932	21	37	RSHL1	Radial spokehead-like protein 1 [Source:UniProtKB/Swiss-Prot;Acc:Q9H0K4]	NO	http://www.ncbi.nlm.nih.gov/entrez/dispomim.cgi?id=607548
rs785006	21	128096057	AG	+	656	1	1	0.00304878	652	4	0	653	627	1.54094	1.60157	0.000321771	9.26481e-05	3.47304	0.287932	103	38	NA	NA	NA	NA
rs2304130	11	19650528	AG	+	656	1	0.515938	0.140244	487	154	15	653	627	-0.2239	-0.20712	4.23439e-05	9.32004e-05	0.454331	2.20104	19	39	ZNF101	Zinc finger protein 101 (Zinc finger protein 12)(HZF12) [Source:UniProtKB/Swiss-Prot;Acc:Q8IZC7]	NA	NA
rs1464564	7	27990121	AC	+	652	0.993902	0.00208332	0.171012	460	161	31	649	623	0.183053	0.191982	0.000358686	9.68337e-05	3.70414	0.269968	113	40	NA	NA	NA	NA
rs1028656	22	100692494	GA	+	655	0.998476	0.126546	0.0442748	600	52	3	652	626	0.388054	0.393759	0.000210947	9.82813e-05	2.14636	0.465905	66	41	NA	NA	NA	NA
rs968525	11	19320215	GA	+	654	0.996951	0.692506	0.181193	440	191	23	651	625	-0.201192	-0.182371	2.73715e-05	9.85665e-05	0.277695	3.60107	11	42	KIAA0892	Uncharacterized protein KIAA0892 Precursor [Source:UniProtKB/Swiss-Prot;Acc:Q9Y6X3]	NA	NA
rs1032844	16	154936374	AG	+	656	1	1	0.127287	499	147	10	653	627	0.191871	0.222533	0.000987444	0.000102879	9.59812	0.104187	282	43	NA	NA	NA	NA
rs10989286	22	102671324	AG	+	652	0.993902	0.0689733	0.0391104	604	45	3	649	624	-0.437112	-0.439608	0.00020008	0.000104401	1.91646	0.521794	63	44	NA	NA	NA	NA
rs10515720	18	154576460	AG	+	655	0.998476	0.823505	0.226718	390	233	32	652	626	0.170143	0.158596	4.92346e-05	0.000106347	0.462962	2.16	25	45	NA	NA	NA	NA
rs12192181	19	15856451	CA	+	656	1	0.154058	0.125	498	152	6	653	627	0.219183	0.222685	0.000128279	0.000110551	1.16037	0.861795	42	46	NA	NA	NA	NA
rs12237953	22	101408362	AG	+	644	0.981707	0.443516	0.117236	504	129	11	641	616	0.223673	0.229956	0.000294352	0.00011739	2.50746	0.39881	95	47	NA	NA	NA	NA
rs4808199	11	19406099	GA	+	656	1	1	0.182165	438	197	21	653	627	-0.195122	-0.175634	3.03079e-05	0.000118159	0.256502	3.8986	14	48	GATAD2A	Transcriptional repressor p66-alpha (Hp66alpha)(GATA zinc finger domain-containing protein 2A) [Source:UniProtKB/Swiss-Prot;Acc:Q86YP4]	NA	NA
rs549476	10	53961731	AG	+	656	1	1	0.381098	251	310	95	653	627	0.112185	0.105694	6.00369e-05	0.000118183	0.507998	1.96851	31	49	NEDD4L	E3 ubiquitin-protein ligase NEDD4-like (EC 6.3.2.-)(Nedd4-2)(NEDD4.2) [Source:UniProtKB/Swiss-Prot;Acc:Q96PU5]	NO	http://www.ncbi.nlm.nih.gov/entrez/dispomim.cgi?id=606384
rs2142756	1	175219513	GA	+	656	1	0.206868	0.217988	407	212	37	653	627	0.140894	0.162262	0.00109782	0.00011847	9.26663	0.107914	311	50	ASTN1	Astrotactin-1 Precursor [Source:UniProtKB/Swiss-Prot;Acc:O14525]	NA	NA
rs2442867	2	26066521	AG	+	656	1	0.935694	0.408537	230	316	110	653	627	0.097833	0.100724	0.000226749	0.000118509	1.91334	0.522646	76	51	NA	NA	NA	NA
rs2269873	11	19253401	AG	+	656	1	0.909734	0.221037	397	228	31	653	627	-0.168974	-0.157444	5.53565e-05	0.000119369	0.463744	2.15636	27	52	SF4	Splicing factor 4 (RNA-binding protein RBP) [Source:UniProtKB/Swiss-Prot;Acc:Q8IWZ8]	NO	http://www.ncbi.nlm.nih.gov/entrez/dispomim.cgi?id=607992
rs1057377	17	167892648	GA	+	484	0.737805	0.00954426	0.261364	253	209	22	482	461	-0.121338	-0.160206	0.00465202	0.000120474	38.6143	0.0258972	1311	53	SPOCK3	Testican-3 Precursor (SPARC/osteonectin, CWCV, and Kazal-like domains proteoglycan 3) [Source:UniProtKB/Swiss-Prot;Acc:Q9BQ16]	NO	http://www.ncbi.nlm.nih.gov/entrez/dispomim.cgi?id=607989
rs10819309	22	129621544	GA	+	634	0.966463	0.356586	0.384069	246	289	99	631	606	-0.105361	-0.107171	0.000258293	0.000121034	2.13406	0.46859	85	54	ENG	Endoglin Precursor (CD105 antigen) [Source:UniProtKB/Swiss-Prot;Acc:P17813]	NO	http://www.ncbi.nlm.nih.gov/entrez/dispomim.cgi?id=131195
rs1562660	12	207013899	AG	+	635	0.967988	1	0.198425	408	202	25	632	606	-0.173708	-0.176201	0.000212215	0.000128376	1.65308	0.60493	68	55	NA	NA	NA	NA
rs10509928	2	112462093	CA	+	655	0.998476	0.683807	0.107634	520	129	6	652	626	0.194786	0.242008	0.00252749	0.000129936	19.4518	0.051409	715	56			NA	NA
rs10985573	22	100042689	AG	+	656	1	1	0.0442073	599	56	1	653	627	0.427354	0.391028	4.83248e-05	0.000132658	0.364281	2.74513	22	57	TBC1D2	TBC1 domain family member 2A (Prostate antigen recognized and identified by SEREX)(PARIS-1) [Source:UniProtKB/Swiss-Prot;Acc:Q9BYX2]	NO	http://www.ncbi.nlm.nih.gov/entrez/dispomim.cgi?id=609871
rs4270125	7	91453238	AC	+	565	0.86128	0.166895	0.187611	378	162	25	562	544	0.187163	0.185264	0.000225895	0.000142264	1.58786	0.629777	75	58	NA	NA	NA	NA
rs2070657	14	26276888	AG	+	655	0.998476	0.913427	0.235115	382	238	35	652	626	-0.148396	-0.147429	0.000170245	0.000142729	1.19278	0.838376	53	59	APP	Amyloid beta A4 protein Precursor (Alzheimer disease amyloid protein)(ABPP)(APPI)(APP)(PreA4)(Cerebral vascular amyloid peptide)(CVAP)(Protease nexin-II)(PN-II) [Contains Soluble APP-alpha(S-APP-alpha);Soluble APP-beta(S-APP-beta);C99;Beta-amyloid protein 42(Beta-APP42);Beta-amyloid protein 40(Beta-APP40);C83;P3(42);P3(40);Gamma-secretase C-terminal fragment 59(Gamma-CTF(59))(Amyloid intracellula…	YES	http://www.ncbi.nlm.nih.gov/entrez/dispomim.cgi?id=104760
rs10894690	3	132914950	AG	+	655	0.998476	1	0.010687	641	14	0	652	626	0.828581	0.781696	0.000122042	0.000143794	0.848727	1.17823	41	60	NA	NA	NA	NA
rs4832217	12	85973370	AG	+	656	1	0.137117	0.478659	188	308	160	653	627	0.096575	0.0893868	5.96074e-05	0.000145749	0.408973	2.44515	30	61	NA	NA	NA	NA
rs1417633	2	112428515	GA	+	656	1	0.753006	0.145579	480	161	15	653	627	0.169546	0.205863	0.00223037	0.000145905	15.2864	0.0654177	629	62	NA	NA	NA	NA
rs233178	8	4141224	AC	+	654	0.996951	0.868742	0.384557	249	307	98	651	625	-0.0959049	-0.104804	0.000679113	0.000146087	4.64869	0.215114	196	63	NA	NA	NA	NA
rs11669114	11	20926209	AC	+	649	0.989329	0.601988	0.128659	494	143	12	646	620	-0.226503	-0.212177	8.01363e-05	0.000148881	0.538257	1.85785	37	64	NA	NA	NA	NA
rs2283746	23	149417933	GA	+	647	0.98628	0.0681741	0.118238	538	65	44	644	618	-0.22291	-0.270203	0.00271055	0.000150846	17.969	0.0556513	770	65	NA	NA	NA	NA
rs11151863	10	69270859	GA	+	654	0.996951	0.47958	0.46789	190	316	148	651	625	-0.078005	-0.0868098	0.000856622	0.000152668	5.61102	0.178221	248	66	NA	NA	NA	NA
rs2067038	1	175185298	AC	+	656	1	0.682319	0.256098	365	246	45	653	627	0.128201	0.139142	0.000713253	0.000154011	4.63119	0.215927	206	67	ASTN1	Astrotactin-1 Precursor [Source:UniProtKB/Swiss-Prot;Acc:O14525]	NA	NA
rs4652211	1	175186554	AG	+	656	1	0.682319	0.256098	365	246	45	653	627	0.128201	0.139142	0.000713253	0.000154011	4.63119	0.215927	207	68	ASTN1	Astrotactin-1 Precursor [Source:UniProtKB/Swiss-Prot;Acc:O14525]	NA	NA
rs3867192	11	20793016	CA	+	656	1	1	0.490854	170	328	158	653	627	-0.0956167	-0.0843229	2.78358e-05	0.000154029	0.180718	5.53349	12	69	NA	NA	NA	NA
rs10401193	11	19452066	AG	+	652	0.993902	0.792652	0.182515	434	198	20	649	623	-0.192654	-0.173016	4.04387e-05	0.000157776	0.256305	3.9016	18	70	GATAD2A	Transcriptional repressor p66-alpha (Hp66alpha)(GATA zinc finger domain-containing protein 2A) [Source:UniProtKB/Swiss-Prot;Acc:Q86YP4]	NA	NA
rs6797896	16	171521687	AG	+	656	1	0.459014	0.195884	427	201	28	653	627	0.142258	0.169303	0.00204199	0.000160386	12.7317	0.0785441	575	71	NA	NA	NA	NA
rs1748944	6	95215131	AC	+	656	1	0.00305171	0.1875	445	176	35	653	627	0.179666	0.180565	0.000214036	0.000163921	1.30573	0.765856	70	72	TCL6	T-cell leukemia/lymphoma protein 6 (Protein TNG1) [Source:UniProtKB/Swiss-Prot;Acc:P56846]	NO	http://www.ncbi.nlm.nih.gov/entrez/dispomim.cgi?id=604412
rs2303324	12	31042740	GA	+	653	0.995427	0.525307	0.189893	431	196	26	650	624	-0.136985	-0.157062	0.00148926	0.000165302	9.00934	0.110996	438	73	GALNT14	Polypeptide N-acetylgalactosaminyltransferase 14 (EC 2.4.1.41)(Polypeptide GalNAc transferase 14)(pp-GaNTase 14)(GalNAc-T14)(Protein-UDP acetylgalactosaminyltransferase 14)(UDP-GalNAc:polypeptide N-acetylgalactosaminyltransferase 14) [Source:UniProtKB/Swiss-Prot;Acc:Q96FL9]	YES	http://www.ncbi.nlm.nih.gov/entrez/dispomim.cgi?id=608225
rs10882023	2	93842643	AG	+	656	1	1	0.26753	352	257	47	653	627	-0.118165	-0.133267	0.00124712	0.000169337	7.36472	0.135783	364	75	CPEB3	Cytoplasmic polyadenylation element-binding protein 3 (CPE-binding protein 3)(CPE-BP3)(hCPEB-3) [Source:UniProtKB/Swiss-Prot;Acc:Q8NE35]	NO	http://www.ncbi.nlm.nih.gov/entrez/dispomim.cgi?id=610606
rs1878424	2	93814060	GA	+	656	1	0.920817	0.266768	353	256	47	653	627	-0.118165	-0.133267	0.00124712	0.000169337	7.36472	0.135783	363	74	CPEB3	Cytoplasmic polyadenylation element-binding protein 3 (CPE-binding protein 3)(CPE-BP3)(hCPEB-3) [Source:UniProtKB/Swiss-Prot;Acc:Q8NE35]	NO	http://www.ncbi.nlm.nih.gov/entrez/dispomim.cgi?id=610606
rs33435	11	35635295	AG	+	656	1	0.217966	0.332317	285	306	65	653	627	-0.101607	-0.113092	0.00115171	0.000173554	6.63603	0.150693	337	76	ZNF536	Zinc finger protein 536 [Source:UniProtKB/Swiss-Prot;Acc:O15090]	NA	NA
rs11195266	2	112443907	GA	+	656	1	0.754618	0.146341	479	162	15	653	627	0.167717	0.202965	0.0024296	0.000173931	13.9687	0.0715884	688	77	NA	NA	NA	NA
rs4734443	21	101081597	GA	+	654	0.996951	1	0.479358	177	327	150	651	625	-0.0767139	-0.0850383	0.000941257	0.000177536	5.30177	0.188616	271	78	RGS22	Regulator of G-protein signaling 22 (RGS22) [Source:UniProtKB/Swiss-Prot;Acc:Q8NE09]	NA	NA
rs1033408	1	175177545	AG	+	655	0.998476	0.634253	0.20687	414	211	30	652	626	0.14004	0.157387	0.00123675	0.000180563	6.84941	0.145998	358	79	ASTN1	Astrotactin-1 Precursor [Source:UniProtKB/Swiss-Prot;Acc:O14525]	NA	NA
rs1159372	6	23461553	GA	+	655	0.998476	1	0.021374	627	28	0	652	626	0.514707	0.551296	0.000651694	0.000183656	3.54845	0.281813	186	80	C14orf165	Putative uncharacterized protein C14orf165 [Source:UniProtKB/Swiss-Prot;Acc:Q86U02]	NA	NA
rs2072836	1	175169454	GA	+	656	1	0.633907	0.206555	415	211	30	653	627	0.139771	0.157153	0.00126585	0.000184975	6.84334	0.146127	372	81	ASTN1	Astrotactin-1 Precursor [Source:UniProtKB/Swiss-Prot;Acc:O14525]	NA	NA
rs10985714	22	100078344	AG	+	655	0.998476	0.714125	0.0564885	582	72	1	652	626	0.322492	0.325076	0.000421314	0.000185868	2.26674	0.441162	134	82	NA	NA	NA	NA
rs4742263	22	6772225	AG	+	655	0.998476	0.875494	0.476336	178	330	147	652	626	-0.0773797	-0.0864311	0.00110627	0.000186695	5.92557	0.16876	314	83	JMJD2C	JmjC domain-containing histone demethylation protein 3C (EC 1.14.11.-)(Jumonji domain-containing protein 2C)(Gene amplified in squamous cell carcinoma 1 protein)(GASC-1 protein) [Source:UniProtKB/Swiss-Prot;Acc:Q9H3R0]	NO	http://www.ncbi.nlm.nih.gov/entrez/dispomim.cgi?id=605469
rs7207933	9	77131682	CA	+	656	1	0.364521	0.3125	315	272	69	653	627	0.110331	0.123895	0.00114508	0.000192728	5.94146	0.168309	334	84	NA	NA	NA	NA
rs2127208	18	101013650	AG	+	655	0.998476	0.531796	0.49542	171	319	165	652	626	-0.0715551	-0.0817902	0.00167361	0.0001957	8.55192	0.116933	480	85	NA	NA	NA	NA
rs1684885	16	171441246	GA	+	655	0.998476	0.811973	0.20687	413	213	29	652	626	0.129505	0.160507	0.00347032	0.000201147	17.2527	0.057962	973	86	PRKCI	Protein kinase C iota type (EC 2.7.11.13)(nPKC-iota)(Atypical protein kinase C-lambda/iota)(aPKC-lambda/iota)(PRKC-lambda/iota) [Source:UniProtKB/Swiss-Prot;Acc:P41743]	YES	http://www.ncbi.nlm.nih.gov/entrez/dispomim.cgi?id=600539
rs297564	21	96248884	AG	+	655	0.998476	0.0395493	0.441985	217	297	141	652	626	0.0987366	0.0894706	6.86761e-05	0.000213313	0.32195	3.10607	35	87	NA	NA	NA	NA
rs2192567	12	59310127	CA	+	656	1	0.0184534	0.402439	249	286	121	653	627	0.0997149	0.0947691	0.000133315	0.000215051	0.619921	1.61311	45	88	NA	NA	NA	NA
rs821639	1	230216466	AG	+	654	0.996951	0.740125	0.380734	253	304	97	651	625	0.0808823	0.102693	0.00458962	0.000215606	21.287	0.046977	1289	89	DISC1	Disrupted in schizophrenia 1 protein [Source:UniProtKB/Swiss-Prot;Acc:Q9NRI5]	NO	http://www.ncbi.nlm.nih.gov/entrez/dispomim.cgi?id=605210
rs1363952	18	64352822	CA	+	638	0.972561	0.517628	0.188088	423	190	25	635	609	-0.153245	-0.175806	0.00148612	0.000219632	6.76644	0.147788	436	90	NA	NA	NA	NA
rs6445324	16	63170965	AG	+	655	0.998476	0.690757	0.267939	353	253	49	652	626	0.124152	0.132775	0.000862448	0.000225788	3.81972	0.261799	250	91	NA	NA	NA	NA
rs7765717	19	91967535	GA	+	656	1	0.420954	0.262957	352	263	41	653	627	0.136986	0.132651	0.000211962	0.000230344	0.920195	1.08673	67	92	NA	NA	NA	NA
rs10492814	8	70684015	GA	+	656	1	0.313298	0.367378	256	318	82	653	627	0.0949369	0.106544	0.00121538	0.000233482	5.20545	0.192106	353	93	TXNL4B	Thioredoxin-like protein 4B (Dim1-like protein) [Source:UniProtKB/Swiss-Prot;Acc:Q9NX01]	NA	NA
rs2479726	19	42006074	GA	+	655	0.998476	0.231369	0.235115	389	224	42	652	626	0.127049	0.150763	0.0021596	0.00023572	9.1617	0.10915	611	94	BYSL	Bystin [Source:UniProtKB/Swiss-Prot;Acc:Q13895]	NO	http://www.ncbi.nlm.nih.gov/entrez/dispomim.cgi?id=603871
rs10882005	2	93694444	GA	+	654	0.996951	0.0873958	0.263761	363	237	54	651	625	-0.117618	-0.133574	0.00172931	0.000237074	7.29439	0.137092	493	95	BTAF1	TATA-binding protein-associated factor 172 (EC 3.6.1.-)(ATP-dependent helicase BTAF1)(TBP-associated factor 172)(TAF-172)(TAF(II)170)(B-TFIID transcription factor-associated 170 kDa subunit) [Source:UniProtKB/Swiss-Prot;Acc:O14981]	NO	http://www.ncbi.nlm.nih.gov/entrez/dispomim.cgi?id=605191
rs7525212	1	44802266	CA	+	655	0.998476	0.478474	0.207634	408	222	25	652	626	-0.144327	-0.153798	0.000899634	0.000238738	3.76829	0.265372	262	96	RNF220	RING finger protein 220 [Source:UniProtKB/Swiss-Prot;Acc:Q5VTB9]	NA	NA
rs1571176	2	93882133	CA	+	655	0.998476	1	0.265649	353	256	46	652	626	-0.115889	-0.130753	0.0016551	0.000247304	6.6926	0.149419	478	97	CPEB3	Cytoplasmic polyadenylation element-binding protein 3 (CPE-binding protein 3)(CPE-BP3)(hCPEB-3) [Source:UniProtKB/Swiss-Prot;Acc:Q8NE35]	NO	http://www.ncbi.nlm.nih.gov/entrez/dispomim.cgi?id=610606
rs12617790	12	31044277	AG	+	656	1	0.808061	0.20122	417	214	25	653	627	-0.130315	-0.151146	0.00226158	0.000252618	8.95255	0.1117	640	98	GALNT14	Polypeptide N-acetylgalactosaminyltransferase 14 (EC 2.4.1.41)(Polypeptide GalNAc transferase 14)(pp-GaNTase 14)(GalNAc-T14)(Protein-UDP acetylgalactosaminyltransferase 14)(UDP-GalNAc:polypeptide N-acetylgalactosaminyltransferase 14) [Source:UniProtKB/Swiss-Prot;Acc:Q96FL9]	YES	http://www.ncbi.nlm.nih.gov/entrez/dispomim.cgi?id=608225
rs2479723	19	41998813	AG	+	656	1	0.231211	0.234756	390	224	42	653	627	0.126141	0.14999	0.00232677	0.000254158	9.15482	0.109232	665	99	BYSL	Bystin [Source:UniProtKB/Swiss-Prot;Acc:Q13895]	NO	http://www.ncbi.nlm.nih.gov/entrez/dispomim.cgi?id=603871
rs9478595	19	155302130	GA	+	656	1	1	0.0335366	612	44	0	653	627	0.37849	0.43113	0.00159104	0.000258686	6.15048	0.162589	462	100	NA	NA	NA	NA
rs47137	19	134367799	AC	+	641	0.977134	0.863986	0.358034	263	297	81	638	613	-0.0880461	-0.107783	0.00369156	0.000262933	14.0399	0.0712255	1026	101	SLC2A12	Solute carrier family 2, facilitated glucose transporter member 12 (Glucose transporter type 12)(GLUT-12) [Source:UniProtKB/Swiss-Prot;Acc:Q8TD20]	YES	http://www.ncbi.nlm.nih.gov/entrez/dispomim.cgi?id=610372
rs13340461	19	42032256	GA	+	650	0.990854	0.222946	0.23	391	219	40	647	621	0.135252	0.152556	0.00138347	0.000263499	5.25038	0.190462	407	102	CCND3	G1/S-specific cyclin-D3 [Source:UniProtKB/Swiss-Prot;Acc:P30281]	NO	http://www.ncbi.nlm.nih.gov/entrez/dispomim.cgi?id=123834
rs1435260	22	100086084	GA	+	651	0.992378	0.716613	0.123656	501	139	11	648	622	0.220399	0.214844	0.000320229	0.000265027	1.20829	0.827619	102	103	NA	NA	NA	NA
rs1589066	2	93792202	GA	+	656	1	0.108284	0.264482	363	239	54	653	627	-0.115268	-0.131533	0.0020275	0.000274041	7.39852	0.135162	566	104	NA	NA	NA	NA
rs2870526	11	33918744	AG	+	656	1	0.575605	0.41997	217	327	112	653	627	0.0843083	0.0939555	0.00119397	0.000277791	4.29807	0.232663	349	105	NA	NA	NA	NA
rs2186830	10	423431	GA	+	648	0.987805	0.898249	0.189815	426	198	24	646	620	-0.173992	-0.170477	0.000265978	0.000278084	0.956467	1.04551	88	106	COLEC12	Collectin-12 (Collectin placenta protein 1)(hCL-P1)(CL-P1)(Nurse cell scavenger receptor 2)(Scavenger receptor with C-type lectin)(Scavenger receptor class A member 4) [Source:UniProtKB/Swiss-Prot;Acc:Q5KU26]	YES	http://www.ncbi.nlm.nih.gov/entrez/dispomim.cgi?id=607621
rs6909	11	19480542	AG	+	656	1	0.76171	0.260671	360	250	46	653	627	-0.142233	-0.13402	0.0001617	0.000279694	0.57813	1.72971	49	107	GATAD2A	Transcriptional repressor p66-alpha (Hp66alpha)(GATA zinc finger domain-containing protein 2A) [Source:UniProtKB/Swiss-Prot;Acc:Q86YP4]	NA	NA
rs1719343	7	28001149	GA	+	656	1	0.00391148	0.17378	459	166	31	653	627	0.162495	0.174904	0.00120437	0.000280538	4.29308	0.232933	351	108	NA	NA	NA	NA
rs2895719	18	100957455	AG	+	656	1	0.481933	0.490854	165	338	153	653	627	-0.0696377	-0.0786717	0.00185071	0.000283534	6.52727	0.153203	524	109	NA	NA	NA	NA
rs1320594	1	53382960	CA	+	655	0.998476	0.810643	0.426718	217	317	121	652	626	0.091245	0.0932216	0.00056855	0.00028497	1.99512	0.501222	162	110	NA	NA	NA	NA
rs1008898	20	7240084	CA	+	655	0.998476	0.757111	0.254198	366	245	44	652	626	-0.129195	-0.136202	0.000903171	0.000285154	3.16731	0.315726	263	111	NA	NA	NA	NA
rs297563	21	96248859	GA	+	656	1	0.0395039	0.442835	217	297	142	653	627	0.0968469	0.0875661	9.26691e-05	0.000285587	0.324486	3.0818	38	112	NA	NA	NA	NA
rs669552	16	173536358	AG	+	655	0.998476	0.680955	0.105344	525	122	8	652	626	0.18804	0.232768	0.00345632	0.000286566	12.0611	0.0829109	967	113	FNDC3B	Fibronectin type III domain-containing protein 3B (Factor for adipocyte differentiation 104)(HCV NS5A-binding protein 37) [Source:UniProtKB/Swiss-Prot;Acc:Q53EP0]	YES	http://www.ncbi.nlm.nih.gov/entrez/dispomim.cgi?id=611909
rs433655	12	86707040	AG	+	655	0.998476	0.0614135	0.251908	376	228	51	652	626	-0.137298	-0.129803	0.00017833	0.000294268	0.60601	1.65014	58	114	RNF103	RING finger protein 103 (Zinc finger protein 103 homolog)(Zfp-103)(KF-1)(hKF-1) [Source:UniProtKB/Swiss-Prot;Acc:O00237]	NA	NA
rs603261	2	14433239	AG	+	654	0.996951	0.640231	0.298165	319	280	55	651	625	-0.105364	-0.121626	0.00212243	0.000298857	7.10181	0.140809	595	115	NA	NA	NA	NA
rs10520579	7	81959475	GA	+	655	0.998476	0.791992	0.0816794	553	97	5	652	626	0.260727	0.26479	0.000467269	0.000299941	1.55787	0.641903	143	116	SH3GL3	Endophilin-A3 (Endophilin-3)(SH3 domain-containing GRB2-like protein 3)(SH3 domain protein 2C)(EEN-B2) [Source:UniProtKB/Swiss-Prot;Acc:Q99963]	NO	http://www.ncbi.nlm.nih.gov/entrez/dispomim.cgi?id=603362
rs11629506	7	100077066	AG	+	612	0.932927	0.934551	0.437092	193	303	116	609	587	0.0845685	0.0960071	0.00158905	0.000300554	5.28706	0.189141	461	117	TARSL2	Probable threonyl-tRNA synthetase 2, cytoplasmic (EC 6.1.1.3)(Threonine--tRNA ligase)(ThrRS)(Threonyl-tRNA synthetase-like protein 2) [Source:UniProtKB/Swiss-Prot;Acc:A2RTX5]	NA	NA
rs2141641	21	5840248	AG	+	655	0.998476	0.623118	0.273282	343	266	46	652	626	0.129665	0.128255	0.000335956	0.000302235	1.11157	0.899626	105	118	NA	NA	NA	NA
rs1380994	21	101154954	GA	+	656	1	0.813606	0.460366	189	330	137	653	627	-0.0763582	-0.085092	0.00151241	0.000304262	4.97075	0.201177	445	119	RGS22	Regulator of G-protein signaling 22 (RGS22) [Source:UniProtKB/Swiss-Prot;Acc:Q8NE09]	NA	NA
rs12468305	12	52552509	GA	+	606	0.92378	0.331159	0.297855	304	243	59	603	578	0.123124	0.130957	0.000924423	0.000306447	3.01658	0.331501	269	120	NA	NA	NA	NA
rs4960959	21	87203899	AG	+	656	1	0.267706	0.262957	362	243	51	653	627	-0.13914	-0.13218	0.000234786	0.00031091	0.75516	1.32422	79	121	ATP6V0D2	V-type proton ATPase subunit d 2 (V-ATPase subunit d 2)(Vacuolar proton pump subunit d 2) [Source:UniProtKB/Swiss-Prot;Acc:Q8N8Y2]	NA	NA
rs731298	1	175158934	AG	+	656	1	0.693616	0.271341	346	264	46	653	627	0.11477	0.125789	0.00144163	0.000312389	4.61487	0.216691	425	122	ASTN1	Astrotactin-1 Precursor [Source:UniProtKB/Swiss-Prot;Acc:O14525]	NA	NA
rs464541	15	16942888	AG	+	655	0.998476	0.902759	0.198473	420	210	25	652	626	-0.142878	-0.160453	0.00176301	0.000313422	5.62502	0.177777	498	123	PEX26	Peroxisome assembly protein 26 (Peroxin-26) [Source:UniProtKB/Swiss-Prot;Acc:Q7Z412]	NO	http://www.ncbi.nlm.nih.gov/entrez/dispomim.cgi?id=608666
rs7739977	19	15885649	GA	+	656	1	0.205783	0.124238	499	151	6	653	627	0.206582	0.208608	0.0003401	0.000326832	1.04059	0.960989	107	124	NA	NA	NA	NA
rs10739694	22	129566426	GA	+	656	1	0.638882	0.480945	180	321	155	653	627	-0.0791138	-0.0819808	0.000741284	0.000328992	2.2532	0.443813	216	125	SH2D3C	SH2 domain-containing protein 3C (Novel SH2-containing protein 3) [Source:UniProtKB/Swiss-Prot;Acc:Q8N5H7]	NA	NA
rs1018374	19	11385892	AG	+	655	0.998476	0.851041	0.118321	508	139	8	652	626	-0.190017	-0.213575	0.00178813	0.000332102	5.38428	0.185726	502	126	NA	NA	NA	NA
rs2347889	20	7200118	AC	+	635	0.967988	0.716575	0.205512	399	211	25	632	606	-0.151659	-0.156901	0.000797871	0.000340553	2.34287	0.426827	231	127	NA	NA	NA	NA
rs7493080	6	68807832	GA	+	654	0.996951	0.203234	0.360856	275	286	93	651	625	0.107296	0.103352	0.000294454	0.000343652	0.856835	1.16709	96	128	GALNTL1	Putative polypeptide N-acetylgalactosaminyltransferase-like protein 1 (EC 2.4.1.41)(Polypeptide GalNAc transferase-like protein 1)(pp-GaNTase-like protein 1)(GalNAc-T-like protein 1)(Protein-UDP acetylgalactosaminyltransferase-like protein 1)(UDP-GalNAc:polypeptide N-acetylgalactosaminyltransferase-like protein 1) [Source:UniProtKB/Swiss-Prot;Acc:Q8N428]	NA	NA
rs2888206	20	83386968	GA	+	651	0.992378	0.573839	0.422427	221	310	120	649	623	0.0905228	0.089136	0.00042343	0.000348996	1.21328	0.824211	136	129	NA	NA	NA	NA
rs4852153	12	79713047	GA	+	656	1	0.418436	0.407012	236	306	114	653	627	-0.0773237	-0.0943736	0.00442216	0.000352136	12.5581	0.0796298	1225	130	CTNNA2	Catenin alpha-2 (Alpha-catenin-related protein)(Alpha N-catenin) [Source:UniProtKB/Swiss-Prot;Acc:P26232]	NO	http://www.ncbi.nlm.nih.gov/entrez/dispomim.cgi?id=114025
rs6059504	13	31920819	AG	+	656	1	0.39173	0.199695	416	218	22	653	627	-0.157354	-0.15022	0.000287861	0.000352942	0.815605	1.22608	92	131	NA	NA	NA	NA
rs2700799	21	5810811	AG	+	655	0.998476	0.479693	0.262595	352	262	41	652	626	0.139047	0.129412	0.000176899	0.000355439	0.497693	2.00927	56	132	NA	NA	NA	NA
rs1684881	16	171444954	GA	+	643	0.980183	0.545225	0.203733	410	204	29	640	615	0.125889	0.15798	0.00565144	0.000356823	15.8382	0.0631384	1584	133	PRKCI	Protein kinase C iota type (EC 2.7.11.13)(nPKC-iota)(Atypical protein kinase C-lambda/iota)(aPKC-lambda/iota)(PRKC-lambda/iota) [Source:UniProtKB/Swiss-Prot;Acc:P41743]	YES	http://www.ncbi.nlm.nih.gov/entrez/dispomim.cgi?id=600539
rs10999147	2	71550864	AG	+	653	0.995427	0.153317	0.0918836	535	116	2	650	624	0.202389	0.234557	0.00279978	0.000357682	7.82755	0.127754	795	134	AIFM2	Apoptosis-inducing factor 2 (EC 1.-.-.-)(Apoptosis-inducing factor-like mitochondrion-associated inducer of death)(Apoptosis-inducing factor homologous mitochondrion-associated inducer of death)(p53-responsive gene 3 protein) [Source:UniProtKB/Swiss-Prot;Acc:Q9BRQ8]	NA	NA
rs10927938	1	14032799	AG	+	655	0.998476	1	0.148855	474	167	14	652	627	0.224515	0.187992	3.03841e-05	0.000364234	0.0834192	11.9877	15	135	NA	NA	NA	NA
rs222014	17	72851795	GA	+	655	0.998476	0.326222	0.112977	518	126	11	652	626	0.188072	0.219599	0.00293187	0.000371218	7.89797	0.126615	824	136	GC	Vitamin D-binding protein Precursor (DBP)(VDB)(Group-specific component)(Gc-globulin) [Source:UniProtKB/Swiss-Prot;Acc:P02774]	YES	http://www.ncbi.nlm.nih.gov/entrez/dispomim.cgi?id=139200
rs10041333	18	159586687	AG	+	656	1	0.259971	0.342226	277	309	70	653	627	0.0910205	0.10725	0.00304286	0.000373774	8.1409	0.122837	858	137	FABP6	Gastrotropin (GT)(Fatty acid-binding protein 6)(Ileal lipid-binding protein)(ILBP)(Intestinal 15 kDa protein)(I-15P)(Intestinal bile acid-binding protein)(I-BABP) [Source:UniProtKB/Swiss-Prot;Acc:P51161]	YES	http://www.ncbi.nlm.nih.gov/entrez/dispomim.cgi?id=600422
rs2052444	6	77382671	GA	+	655	0.998476	0.265463	0.169466	456	176	23	652	626	0.162252	0.171738	0.000959068	0.000376114	2.54994	0.392167	277	138	ADCK1	Uncharacterized aarF domain-containing protein kinase 1 Precursor (EC 2.7.11.-) [Source:UniProtKB/Swiss-Prot;Acc:Q86TW2]	NA	NA
rs233634	8	4148248	CA	+	656	1	0.500834	0.365854	268	296	92	653	627	-0.0850998	-0.100623	0.00323458	0.00038012	8.50937	0.117517	907	139	NA	NA	NA	NA
rs2000999	8	70665594	GA	+	648	0.987805	0.230121	0.20679	413	202	33	645	619	0.14616	0.157316	0.00111508	0.000383512	2.90753	0.343934	320	140	HPR	Haptoglobin-related protein Precursor [Source:UniProtKB/Swiss-Prot;Acc:P00739]	NO	http://www.ncbi.nlm.nih.gov/entrez/dispomim.cgi?id=140210
rs1426704	12	64415184	CA	+	654	0.996951	0.0127707	0.194954	434	185	35	651	625	0.14463	0.161258	0.0018265	0.000387755	4.71046	0.212293	515	141	NA	NA	NA	NA
rs2213480	23	75202629	GA	+	655	0.998476	0.61621	0.303817	379	154	122	652	626	-0.152309	-0.141462	0.000247367	0.000398865	0.620177	1.61244	82	142	NA	NA	NA	NA
rs2609914	12	30815501	CA	+	652	0.993902	0.132321	0.238497	385	223	44	649	623	0.129951	0.14078	0.00141039	0.000401489	3.51291	0.284664	419	143	CAPN13	Calpain-13 (EC 3.4.22.-) [Source:UniProtKB/Swiss-Prot;Acc:Q6MZZ7]	NO	http://www.ncbi.nlm.nih.gov/entrez/dispomim.cgi?id=610228
rs2839567	14	42917111	AG	+	654	0.996951	0.147022	0.2263	398	216	40	651	625	-0.137463	-0.143217	0.000951096	0.000405727	2.34418	0.426589	274	144	NA	NA	NA	NA
rs4736229	21	139969716	GA	+	563	0.858232	0.0807901	0.125222	426	133	4	561	539	-0.190226	-0.217015	0.00237302	0.000406149	5.84272	0.171153	678	145	COL22A1	Collagen alpha-1(XXII) chain Precursor [Source:UniProtKB/Swiss-Prot;Acc:Q8NFW1]	NO	http://www.ncbi.nlm.nih.gov/entrez/dispomim.cgi?id=610026
rs2304128	11	19607151	CA	+	656	1	0.617084	0.134909	489	157	10	653	627	-0.218201	-0.188051	6.85556e-05	0.000411183	0.166728	5.9978	34	146	GMIP	GEM-interacting protein (GMIP) [Source:UniProtKB/Swiss-Prot;Acc:Q9P107]	NO	http://www.ncbi.nlm.nih.gov/entrez/dispomim.cgi?id=609694
rs10760500	22	129576538	AG	+	656	1	0.578272	0.43064	209	329	118	653	627	-0.0874503	-0.0881166	0.000662402	0.000411189	1.61094	0.620755	189	147	SH2D3C	SH2 domain-containing protein 3C (Novel SH2-containing protein 3) [Source:UniProtKB/Swiss-Prot;Acc:Q8N5H7]	NA	NA
rs3786278	10	32097448	CA	+	656	1	0.660414	0.158537	466	172	18	653	627	-0.179345	-0.173163	0.000401351	0.000418652	0.958675	1.04311	129	148	MOCOS	Molybdenum cofactor sulfurase (MoCo sulfurase)(EC 4.4.-.-)(HMCS)(MOS) [Source:UniProtKB/Swiss-Prot;Acc:Q96EN8]	NA	NA
rs571598	9	64839401	CA	+	654	0.996951	0.125641	0.20948	402	230	22	651	626	0.123792	0.149103	0.00443117	0.000420798	10.5304	0.0949633	1227	149	NA	NA	NA	NA
rs393723	11	20779390	GA	+	637	0.971037	0.219569	0.10989	508	118	11	634	608	-0.241652	-0.21757	0.000149014	0.000426567	0.349332	2.86261	47	150	NA	NA	NA	NA
rs4836579	22	129568369	AG	+	637	0.971037	1	0.427786	208	313	116	634	608	-0.0898563	-0.0905494	0.000680966	0.000429128	1.58686	0.630176	197	151	SH2D3C	SH2 domain-containing protein 3C (Novel SH2-containing protein 3) [Source:UniProtKB/Swiss-Prot;Acc:Q8N5H7]	NA	NA
rs3828009	13	17566824	AG	+	644	0.981707	0.0756608	0.0745342	555	82	7	641	617	0.3035	0.28158	0.000249986	0.000438669	0.569874	1.75478	83	152	RRBP1	Ribosome-binding protein 1 (Ribosome receptor protein)(180 kDa ribosome receptor homolog)(ES/130-related protein) [Source:UniProtKB/Swiss-Prot;Acc:Q9P2E9]	NO	http://www.ncbi.nlm.nih.gov/entrez/dispomim.cgi?id=601418
rs63977	6	95041836	GA	+	653	0.995427	0.425401	0.433384	215	310	128	650	624	0.0848353	0.0884538	0.000875349	0.000439369	1.99229	0.501936	253	153	NA	NA	NA	NA
rs174213	6	68380265	GA	+	656	1	0.492973	0.349848	273	307	76	653	627	0.0911552	0.102785	0.00227461	0.000439772	5.17224	0.19334	642	154	NA	NA	NA	NA
rs9283631	16	164696790	GA	+	656	1	0.502317	0.0609756	577	78	1	653	627	0.310586	0.299923	0.000376555	0.00044129	0.853304	1.17192	119	155	NA	NA	NA	NA
rs2478571	2	18322433	GA	+	636	0.969512	0.774732	0.294811	318	261	57	633	610	-0.129519	-0.122526	0.000307126	0.000441708	0.695314	1.4382	100	156	SLC39A12	Zinc transporter ZIP12 (Zrt- and Irt-like protein 12)(ZIP-12)(Solute carrier family 39 member 12)(LIV-1 subfamily of ZIP zinc transporter 8)(LZT-Hs8) [Source:UniProtKB/Swiss-Prot;Acc:Q504Y0]	YES	http://www.ncbi.nlm.nih.gov/entrez/dispomim.cgi?id=608734
rs7150931	6	92207794	AG	+	617	0.940549	0.122219	0.450567	196	286	135	614	588	-0.0864057	-0.0871224	0.000716684	0.00044185	1.62201	0.616521	208	157	RIN3	Ras and Rab interactor 3 (Ras interaction/interference protein 3) [Source:UniProtKB/Swiss-Prot;Acc:Q8TB24]	NO	http://www.ncbi.nlm.nih.gov/entrez/dispomim.cgi?id=610223
rs186131	21	96258231	AG	+	656	1	0.152639	0.434451	219	304	133	653	627	0.0943989	0.0855017	0.000156555	0.00044211	0.354108	2.82399	48	158	NA	NA	NA	NA
rs454612	20	145923021	GA	+	656	1	0.227783	0.346799	287	283	86	653	627	0.0968926	0.104887	0.00145858	0.000443479	3.28896	0.304048	427	159	CNTNAP2	Contactin-associated protein-like 2 Precursor (Cell recognition molecule Caspr2) [Source:UniProtKB/Swiss-Prot;Acc:Q9UHC6]	NO	http://www.ncbi.nlm.nih.gov/entrez/dispomim.cgi?id=604569

## Sheet: S1b_SE_LDL-C
SNP	Chromosome	Position	Coding	Strand	SampleSize.total	CallRate	p.HWE	Q.2	P.11	P.12	P.22	SampleSize.una	SampleSize.adj	effB.una	effB.adj	P1df.una	P1df.adj	p.ratio.unaBYadj	p.ratio.adjBYuna	SNP.rank.una	SNP.rank.adj	GeneSymbol	GeneDescription	GeneRelevance	GeneOMIM
rs10804838	16	171339701	AG	+	655	0.998476	0.876131	0.147328	475	167	13	652	626	0.26051	0.280936	5.10877e-06	7.75073e-07	6.59133	0.151714	1	1	PHC3	Polyhomeotic-like protein 3 (Homolog of polyhomeotic 3)(hPH3)(Early development regulatory protein 3) [Source:UniProtKB/Swiss-Prot;Acc:Q8NDX5]	NA	NA
rs6772861	16	142901533	GA	+	655	0.998476	0.596886	0.0801527	555	95	5	652	626	0.301636	0.346481	0.000160566	1.38164e-05	11.6214	0.0860481	48	2	NA	NA	NA	NA
rs1684885	16	171441246	GA	+	655	0.998476	0.811973	0.20687	413	213	29	652	626	0.174388	0.19883	0.000152821	1.60896e-05	9.49813	0.105284	45	3	PRKCI	Protein kinase C iota type (EC 2.7.11.13)(nPKC-iota)(Atypical protein kinase C-lambda/iota)(aPKC-lambda/iota)(PRKC-lambda/iota) [Source:UniProtKB/Swiss-Prot;Acc:P41743]	YES	http://www.ncbi.nlm.nih.gov/entrez/dispomim.cgi?id=600539
rs8111071	11	50999246	AG	+	656	1	1	0.0327744	613	43	0	653	627	0.573921	0.541553	6.21916e-06	1.75646e-05	0.354074	2.82426	3	4	RSHL1	Radial spokehead-like protein 1 [Source:UniProtKB/Swiss-Prot;Acc:Q9H0K4]	NO	http://www.ncbi.nlm.nih.gov/entrez/dispomim.cgi?id=607548
rs10845527	4	12349801	AG	+	656	1	0.655817	0.0480183	595	59	2	653	627	0.418928	0.472913	0.000115674	1.95304e-05	5.92276	0.16884	34	5	NA	NA	NA	NA
rs6797896	16	171521687	AG	+	656	1	0.459014	0.195884	427	201	28	653	627	0.183337	0.203042	0.000131022	2.23943e-05	5.85069	0.17092	39	6	NA	NA	NA	NA
rs10989286	22	102671324	AG	+	652	0.993902	0.0689733	0.0391104	604	45	3	649	624	-0.523553	-0.51184	1.85207e-05	2.32416e-05	0.796876	1.2549	6	7	NA	NA	NA	NA
rs10882023	2	93842643	AG	+	656	1	1	0.26753	352	257	47	653	627	-0.138856	-0.159764	0.000261333	2.41335e-05	10.8286	0.0923476	89	9	CPEB3	Cytoplasmic polyadenylation element-binding protein 3 (CPE-binding protein 3)(CPE-BP3)(hCPEB-3) [Source:UniProtKB/Swiss-Prot;Acc:Q8NE35]	NO	http://www.ncbi.nlm.nih.gov/entrez/dispomim.cgi?id=610606
rs1878424	2	93814060	GA	+	656	1	0.920817	0.266768	353	256	47	653	627	-0.138856	-0.159764	0.000261333	2.41335e-05	10.8286	0.0923476	88	8	CPEB3	Cytoplasmic polyadenylation element-binding protein 3 (CPE-binding protein 3)(CPE-BP3)(hCPEB-3) [Source:UniProtKB/Swiss-Prot;Acc:Q8NE35]	NO	http://www.ncbi.nlm.nih.gov/entrez/dispomim.cgi?id=610606
rs10513684	16	172206904	GA	+	649	0.989329	0.339287	0.144068	472	167	10	646	620	0.20852	0.234834	0.000198104	2.61064e-05	7.5883	0.131782	62	10	SLC2A2	Solute carrier family 2, facilitated glucose transporter member 2 (Glucose transporter type 2, liver)(GLUT-2) [Source:UniProtKB/Swiss-Prot;Acc:P11168]	YES	http://www.ncbi.nlm.nih.gov/entrez/dispomim.cgi?id=138160
rs2479726	19	42006074	GA	+	655	0.998476	0.231369	0.235115	389	224	42	652	626	0.154502	0.183715	0.000331312	2.70545e-05	12.2461	0.0816587	112	11	BYSL	Bystin [Source:UniProtKB/Swiss-Prot;Acc:Q13895]	NO	http://www.ncbi.nlm.nih.gov/entrez/dispomim.cgi?id=603871
rs13340461	19	42032256	GA	+	650	0.990854	0.222946	0.23	391	219	40	647	621	0.162618	0.186618	0.000215806	2.9095e-05	7.41731	0.13482	68	12	CCND3	G1/S-specific cyclin-D3 [Source:UniProtKB/Swiss-Prot;Acc:P30281]	NO	http://www.ncbi.nlm.nih.gov/entrez/dispomim.cgi?id=123834
rs11761211	20	954145	GA	+	650	0.990854	0.187082	0.0353846	606	42	2	647	621	0.516008	0.521651	5.4986e-05	2.93695e-05	1.87221	0.534128	11	13	ADAP1	Histone deacetylase 2 (HD2)(EC 3.5.1.98) [Source:UniProtKB/Swiss-Prot;Acc:Q92769]	NA	NA
rs2479723	19	41998813	AG	+	656	1	0.231211	0.234756	390	224	42	653	627	0.153388	0.182714	0.000366376	2.9985e-05	12.2186	0.0818423	126	14	BYSL	Bystin [Source:UniProtKB/Swiss-Prot;Acc:Q13895]	NO	http://www.ncbi.nlm.nih.gov/entrez/dispomim.cgi?id=603871
rs1684881	16	171444954	GA	+	643	0.980183	0.545225	0.203733	410	204	29	640	615	0.171784	0.196675	0.000280165	3.1443e-05	8.91023	0.112231	92	15	PRKCI	Protein kinase C iota type (EC 2.7.11.13)(nPKC-iota)(Atypical protein kinase C-lambda/iota)(aPKC-lambda/iota)(PRKC-lambda/iota) [Source:UniProtKB/Swiss-Prot;Acc:P41743]	YES	http://www.ncbi.nlm.nih.gov/entrez/dispomim.cgi?id=600539
rs1571176	2	93882133	CA	+	655	0.998476	1	0.265649	353	256	46	652	626	-0.137187	-0.157776	0.00033857	3.44178e-05	9.83706	0.101656	116	16	CPEB3	Cytoplasmic polyadenylation element-binding protein 3 (CPE-binding protein 3)(CPE-BP3)(hCPEB-3) [Source:UniProtKB/Swiss-Prot;Acc:Q8NE35]	NO	http://www.ncbi.nlm.nih.gov/entrez/dispomim.cgi?id=610606
rs950997	2	66662655	AG	+	652	0.993902	0.125744	0.0996933	532	110	10	649	623	0.251988	0.299214	0.000496638	4.10691e-05	12.0927	0.0826942	165	17	NA	NA	NA	NA
rs1159372	6	23461553	GA	+	655	0.998476	1	0.021374	627	28	0	652	626	0.586277	0.643546	0.000187706	4.32197e-05	4.34305	0.230253	56	18	C14orf165	Putative uncharacterized protein C14orf165 [Source:UniProtKB/Swiss-Prot;Acc:Q86U02]	NA	NA
rs859587	23	128761338	AC	+	656	1	0.0599709	0.0647866	594	39	23	653	627	0.475702	0.432769	9.69116e-06	4.61844e-05	0.209836	4.76562	4	19	NA	NA	NA	NA
rs2207781	2	83755204	GA	+	652	0.993902	0.513988	0.183282	432	201	19	649	623	0.212652	0.1994	1.38464e-05	4.78589e-05	0.289317	3.45642	5	20	NRG3	Pro-neuregulin-3, membrane-bound isoform Precursor (Pro-NRG3) [Contains Neuregulin-3(NRG-3)] [Source:UniProtKB/Swiss-Prot;Acc:P56975]	NO	http://www.ncbi.nlm.nih.gov/entrez/dispomim.cgi?id=605533
rs10882005	2	93694444	GA	+	654	0.996951	0.0873958	0.263761	363	237	54	651	625	-0.134818	-0.157266	0.000544813	5.04731e-05	10.7941	0.0926429	182	21	BTAF1	TATA-binding protein-associated factor 172 (EC 3.6.1.-)(ATP-dependent helicase BTAF1)(TBP-associated factor 172)(TAF-172)(TAF(II)170)(B-TFIID transcription factor-associated 170 kDa subunit) [Source:UniProtKB/Swiss-Prot;Acc:O14981]	NO	http://www.ncbi.nlm.nih.gov/entrez/dispomim.cgi?id=605191
rs10760693	22	101426527	AG	+	624	0.95122	1	0.123397	479	136	9	621	598	0.227524	0.249062	0.000246746	5.51274e-05	4.47592	0.223418	81	22	NA	NA	NA	NA
rs10819689	22	101440084	GA	+	655	0.998476	0.5879	0.122137	506	138	11	652	626	0.226478	0.246227	0.000228777	5.59388e-05	4.08977	0.244513	72	23	NA	NA	NA	NA
rs1589066	2	93792202	GA	+	656	1	0.108284	0.264482	363	239	54	653	627	-0.13259	-0.155211	0.000631219	5.78428e-05	10.9127	0.0916365	211	24	NA	NA	NA	NA
rs2395988	21	131121585	AG	+	655	0.998476	0.0787512	0.425954	227	298	130	652	626	0.108158	0.111711	9.32022e-05	5.88341e-05	1.58415	0.631252	25	25	NA	NA	NA	NA
rs5400	16	172214994	GA	+	653	0.995427	0.289918	0.209801	403	226	24	650	624	0.15779	0.180099	0.000421531	6.09938e-05	6.91105	0.144696	146	26	SLC2A2	Solute carrier family 2, facilitated glucose transporter member 2 (Glucose transporter type 2, liver)(GLUT-2) [Source:UniProtKB/Swiss-Prot;Acc:P11168]	YES	http://www.ncbi.nlm.nih.gov/entrez/dispomim.cgi?id=138160
rs33431	11	35631829	AG	+	656	1	0.84743	0.282774	336	269	51	653	627	-0.140224	-0.14436	0.000125875	6.62961e-05	1.89868	0.52668	38	27	ZNF536	Zinc finger protein 536 [Source:UniProtKB/Swiss-Prot;Acc:O15090]	NA	NA
rs2609914	12	30815501	CA	+	652	0.993902	0.132321	0.238497	385	223	44	649	623	0.162481	0.169301	0.000122093	6.71206e-05	1.81902	0.549748	36	28	CAPN13	Calpain-13 (EC 3.4.22.-) [Source:UniProtKB/Swiss-Prot;Acc:Q6MZZ7]	NO	http://www.ncbi.nlm.nih.gov/entrez/dispomim.cgi?id=610228
rs33430	11	35631283	GA	+	653	0.995427	0.923116	0.281776	336	266	51	650	624	-0.141399	-0.145272	0.0001234	6.7364e-05	1.83183	0.545902	37	29	ZNF536	Zinc finger protein 536 [Source:UniProtKB/Swiss-Prot;Acc:O15090]	NA	NA
rs7388052	21	29669235	AG	+	656	1	0.491117	0.171494	453	181	22	653	627	-0.196215	-0.192535	6.58144e-05	6.79972e-05	0.967899	1.03317	13	30	NA	NA	NA	NA
rs4474804	11	33996261	AG	+	655	0.998476	0.543898	0.342748	279	303	73	652	626	0.128091	0.131412	7.29366e-05	7.09844e-05	1.0275	0.973233	18	31	NA	NA	NA	NA
rs11791618	22	101524680	AG	+	649	0.989329	0.715189	0.123267	500	138	11	646	621	0.220703	0.241152	0.000339162	7.70116e-05	4.40403	0.227065	117	32	NA	NA	NA	NA
rs6556861	18	94554256	GA	+	656	1	0.209325	0.466463	195	310	151	653	627	-0.1093	-0.0942454	5.13943e-06	7.98136e-05	0.064393	15.5296	2	33	MCTP1	Multiple C2 and transmembrane domain-containing protein 1 [Source:UniProtKB/Swiss-Prot;Acc:Q6DN14]	NA	NA
rs6945096	20	150746624	GA	+	655	0.998476	0.803867	0.19542	425	204	26	652	626	0.175258	0.19034	0.000256024	8.26314e-05	3.09838	0.322749	84	34	NA	NA	NA	NA
rs11668878	11	51960213	CA	+	656	1	0.100574	0.0777439	561	88	7	653	627	0.327731	0.327111	8.37141e-05	8.32537e-05	1.00553	0.9945	22	35	NA	NA	NA	NA
rs12237953	22	101408362	AG	+	644	0.981707	0.443516	0.117236	504	129	11	641	616	0.239093	0.250126	0.000198015	8.71922e-05	2.27101	0.440332	61	36	NA	NA	NA	NA
rs464541	15	16942888	AG	+	655	0.998476	0.902759	0.198473	420	210	25	652	626	-0.169534	-0.186305	0.000359924	8.88155e-05	4.05249	0.246762	123	37	PEX26	Peroxisome assembly protein 26 (Peroxin-26) [Source:UniProtKB/Swiss-Prot;Acc:Q7Z412]	NO	http://www.ncbi.nlm.nih.gov/entrez/dispomim.cgi?id=608666
rs7858435	22	93691236	AG	+	654	0.996951	0.30996	0.503058	168	314	172	651	625	0.086382	0.0919481	0.000217122	9.17354e-05	2.36683	0.422505	69	38	ROR2	Tyrosine-protein kinase transmembrane receptor ROR2 Precursor (EC 2.7.10.1)(Neurotrophic tyrosine kinase, receptor-related 2) [Source:UniProtKB/Swiss-Prot;Acc:Q01974]	NO	http://www.ncbi.nlm.nih.gov/entrez/dispomim.cgi?id=602337
rs11026371	3	21982348	AG	+	656	1	0.848576	0.286585	335	266	55	653	627	0.131125	0.145406	0.000376909	9.2092e-05	4.09275	0.244335	129	39	NA	NA	NA	NA
rs11026390	3	22021842	AG	+	656	1	0.848576	0.286585	335	266	55	653	627	0.131125	0.145406	0.000376909	9.2092e-05	4.09275	0.244335	130	40	NA	NA	NA	NA
rs10508011	5	94791351	GA	+	654	0.996951	0.902602	0.199541	418	211	25	651	625	0.185494	0.183309	9.37264e-05	9.69768e-05	0.966483	1.03468	26	41	NA	NA	NA	NA
rs512577	3	125597151	GA	+	606	0.92378	0.144893	0.29703	307	238	61	603	577	-0.145568	-0.149997	0.000140745	9.90322e-05	1.42121	0.703627	42	42	FAM118B	Protein FAM118B [Source:UniProtKB/Swiss-Prot;Acc:Q9BPY3]	NA	NA
rs10521801	23	138560533	CA	+	643	0.980183	0.294777	0.172628	485	94	64	640	614	-0.232509	-0.251386	0.000410891	0.000102479	4.00953	0.249406	140	43	NA	NA	NA	NA
rs12871476	5	94789264	GA	+	656	1	1	0.259146	360	252	44	653	627	0.14987	0.153767	0.000154649	0.000102606	1.5072	0.663481	47	44	NA	NA	NA	NA
rs11015696	2	27656549	CA	+	656	1	0.228993	0.0693598	570	81	5	653	627	0.326026	0.346026	0.000238036	0.000102671	2.31843	0.431327	77	45	NA	NA	NA	NA
rs1457893	3	22012627	AG	+	654	0.996951	0.774102	0.285933	335	264	55	651	625	0.13053	0.144985	0.000429396	0.000105205	4.08152	0.245007	148	46	NA	NA	NA	NA
rs464906	18	94633980	GA	+	655	0.998476	1	0.394656	240	313	102	652	626	-0.109621	-0.105787	7.00148e-05	0.000112323	0.623334	1.60428	17	47	MCTP1	Multiple C2 and transmembrane domain-containing protein 1 [Source:UniProtKB/Swiss-Prot;Acc:Q6DN14]	NA	NA
rs2377102	16	185968242	GA	+	650	0.990854	0.740102	0.383846	249	303	98	647	622	0.0936188	0.114961	0.00156568	0.000114897	13.6268	0.0733847	479	48	NA	NA	NA	NA
rs1570797	2	131861327	CA	+	656	1	0.150076	0.0160061	636	19	1	653	627	0.75903	0.757468	0.000170361	0.000128887	1.32178	0.756553	51	49	GLRX3	Glutaredoxin-3 (Thioredoxin-like protein 2)(PKC-interacting cousin of thioredoxin)(PKC-theta-interacting protein)(PKCq-interacting protein) [Source:UniProtKB/Swiss-Prot;Acc:O76003]	NA	NA
rs2951967	21	101839938	AG	+	656	1	0.331726	0.201982	422	203	31	653	627	0.168852	0.1834	0.000416453	0.000132855	3.13465	0.319015	144	51	NA	NA	NA	NA
rs2978092	21	101839424	AG	+	656	1	0.331726	0.201982	422	203	31	653	627	0.168852	0.1834	0.000416453	0.000132855	3.13465	0.319015	143	50	NA	NA	NA	NA
rs1864616	16	30640232	GA	+	649	0.989329	0.345808	0.249615	370	234	45	646	620	0.167016	0.162557	8.63738e-05	0.000136287	0.633764	1.57787	23	52	TGFBR2	TGF-beta receptor type-2 Precursor (EC 2.7.11.30)(Transforming growth factor-beta receptor type II)(TGF-beta receptor type II)(TGF-beta type II receptor)(TbetaR-II)(TGFR-2) [Source:UniProtKB/Swiss-Prot;Acc:P37173]	YES	http://www.ncbi.nlm.nih.gov/entrez/dispomim.cgi?id=190182
rs6586704	21	18064976	AG	+	655	0.998476	1	0.341221	284	295	76	652	626	0.103037	0.121788	0.0011969	0.000136572	8.76387	0.114105	380	53	NA	NA	NA	NA
rs11919048	16	172056859	GA	+	654	0.996951	0.248583	0.214832	398	231	25	651	625	0.145119	0.167982	0.00102041	0.000144826	7.04572	0.14193	326	54	NA	NA	NA	NA
rs2747161	19	68379573	GA	+	655	0.998476	0.402866	0.300763	325	266	64	652	626	0.127324	0.135694	0.000296206	0.00014758	2.00708	0.498236	97	55	NA	NA	NA	NA
rs1871045	11	50018608	GA	+	655	0.998476	0.589365	0.319084	307	278	70	652	626	-0.115445	-0.126854	0.000647545	0.000159564	4.05821	0.246414	222	56	NA	NA	NA	NA
rs549476	10	53961731	AG	+	656	1	1	0.381098	251	310	95	653	627	0.112666	0.110663	0.000105149	0.00015981	0.657959	1.51985	32	57	NEDD4L	E3 ubiquitin-protein ligase NEDD4-like (EC 6.3.2.-)(Nedd4-2)(NEDD4.2) [Source:UniProtKB/Swiss-Prot;Acc:Q96PU5]	NO	http://www.ncbi.nlm.nih.gov/entrez/dispomim.cgi?id=606384
rs2141641	21	5840248	AG	+	655	0.998476	0.623118	0.273282	343	266	46	652	626	0.139524	0.1429	0.000206571	0.000162774	1.26907	0.787981	67	58	NA	NA	NA	NA
rs2818113	19	68398350	GA	+	656	1	0.472656	0.31936	308	277	71	653	627	0.117142	0.128584	0.000468044	0.000168327	2.78056	0.359639	160	59	NA	NA	NA	NA
rs12610185	11	19582722	GA	+	656	1	0.857282	0.123476	503	144	9	653	627	-0.246532	-0.222789	3.35898e-05	0.00017643	0.190386	5.2525	7	60	PBX4	Pre-B-cell leukemia transcription factor 4 (Homeobox protein PBX4) [Source:UniProtKB/Swiss-Prot;Acc:Q9BYU1]	NA	NA
rs1552229	4	116306570	GA	+	655	0.998476	0.358037	0.30687	320	268	67	652	626	-0.129105	-0.133847	0.000304675	0.000177799	1.71359	0.583569	104	61	NA	NA	NA	NA
rs7583934	12	141621522	AC	+	656	1	0.526869	0.315549	311	276	69	653	627	-0.12321	-0.126843	0.00027811	0.000184111	1.51056	0.662006	91	62	LRP1B	Low-density lipoprotein receptor-related protein 1B Precursor (Low-density lipoprotein receptor-related protein-deleted in tumor)(LRP-DIT) [Source:UniProtKB/Swiss-Prot;Acc:Q9NZR2]	YES	http://www.ncbi.nlm.nih.gov/entrez/dispomim.cgi?id=608766
rs1711782	5	58999739	GA	+	656	1	0.000490382	0.257622	379	216	61	653	627	-0.148821	-0.149216	0.000233494	0.000188063	1.24157	0.805433	74	63	NA	NA	NA	NA
rs2978107	21	101832294	GA	+	654	0.996951	0.23167	0.132263	496	143	15	651	625	0.215342	0.230586	0.000447694	0.000189329	2.36463	0.422899	156	64	NA	NA	NA	NA
rs1986391	23	99438936	AG	+	656	1	1	0.0907012	567	59	30	653	627	-0.331353	-0.335317	0.000237183	0.000192942	1.2293	0.81347	76	65	NA	NA	NA	NA
rs6685931	1	195133856	AG	+	650	0.990854	0.0638683	0.416154	233	293	124	647	621	0.0898415	0.106726	0.00143486	0.000196182	7.31393	0.136725	440	66	CFHR4	Complement factor H-related protein 4 Precursor (FHR-4) [Source:UniProtKB/Swiss-Prot;Acc:Q92496]	NO	http://www.ncbi.nlm.nih.gov/entrez/dispomim.cgi?id=605337
rs13228415	20	9457316	AG	+	656	1	0.565398	0.161585	463	174	19	653	627	-0.191797	-0.198905	0.000385036	0.000196854	1.95594	0.511262	133	67	NA	NA	NA	NA
rs2192567	12	59310127	CA	+	656	1	0.0184534	0.402439	249	286	121	653	627	0.106173	0.101753	8.88149e-05	0.000198099	0.448336	2.23047	24	68	NA	NA	NA	NA
rs9474647	19	53726479	AG	+	655	0.998476	0.435793	0.277863	337	272	46	652	626	0.128502	0.135832	0.000416243	0.000200071	2.08048	0.480658	142	69	NA	NA	NA	NA
rs4132510	19	68522631	GA	+	653	0.995427	0.607575	0.187596	433	195	25	650	625	0.185226	0.185844	0.000154267	0.000203872	0.756683	1.32156	46	70	NA	NA	NA	NA
rs233178	8	4141224	AC	+	654	0.996951	0.868742	0.384557	249	307	98	651	625	-0.0984268	-0.109417	0.000791499	0.000204481	3.87077	0.258346	269	71	NA	NA	NA	NA
rs3791221	12	216933	AG	+	656	1	0.810019	0.416159	225	316	115	653	627	0.101392	0.104399	0.000307556	0.000207473	1.48239	0.674584	106	72	SH3YL1	SH3 domain-containing YSC84-like protein 1 [Source:UniProtKB/Swiss-Prot;Acc:Q96HL8]	NA	NA
rs12192181	19	15856451	CA	+	656	1	0.154058	0.125	498	152	6	653	627	0.227483	0.228134	0.000131611	0.000207542	0.63414	1.57694	41	73	NA	NA	NA	NA
rs2290911	12	214919	AG	+	655	0.998476	0.872297	0.416794	224	316	115	652	626	0.101185	0.104111	0.000312477	0.000213378	1.46443	0.68286	109	74	SH3YL1	SH3 domain-containing YSC84-like protein 1 [Source:UniProtKB/Swiss-Prot;Acc:Q96HL8]	NA	NA
rs9294774	19	68543635	GA	+	655	0.998476	0.633862	0.28626	336	263	56	652	626	0.12271	0.137492	0.000799731	0.000217713	3.67333	0.272232	272	75	NA	NA	NA	NA
rs10985573	22	100042689	AG	+	656	1	1	0.0442073	599	56	1	653	627	0.426993	0.403748	9.44181e-05	0.000219366	0.430414	2.32334	27	76	TBC1D2	TBC1 domain family member 2A (Prostate antigen recognized and identified by SEREX)(PARIS-1) [Source:UniProtKB/Swiss-Prot;Acc:Q9BYX2]	NO	http://www.ncbi.nlm.nih.gov/entrez/dispomim.cgi?id=609871
rs10759611	22	114723250	AG	+	647	0.98628	0.035454	0.373261	267	277	103	644	619	0.10645	0.116145	0.000568281	0.000220869	2.57294	0.388661	193	77	NA	NA	NA	NA
rs11122614	1	229034068	GA	+	651	0.992378	0.0764216	0.173579	438	200	13	648	623	0.160823	0.188835	0.0013953	0.000221612	6.29614	0.158827	433	78	NA	NA	NA	NA
rs6793037	16	161930640	AG	+	655	0.998476	1	0.0824427	551	100	4	652	626	0.266737	0.285543	0.000579245	0.000230469	2.51333	0.397879	201	79	NA	NA	NA	NA
rs2410922	20	101413360	GA	+	656	1	0.257792	0.117378	514	130	12	653	627	-0.255184	-0.237796	7.43642e-05	0.000232241	0.320203	3.12301	20	80	CUX1	Protein CASP [Source:UniProtKB/Swiss-Prot;Acc:Q13948]	NO	http://www.ncbi.nlm.nih.gov/entrez/dispomim.cgi?id=116896
rs1535260	19	88950229	GA	+	656	1	0.347085	0.35061	282	288	86	653	627	0.116848	0.119408	0.000285663	0.000233184	1.22505	0.81629	93	81	NA	NA	NA	NA
rs11818977	2	26383362	GA	+	656	1	0.288322	0.28125	333	277	46	653	627	0.121672	0.136933	0.00102672	0.000235502	4.35971	0.229373	330	82	MYO3A	Myosin IIIA (EC 2.7.11.1) [Source:UniProtKB/Swiss-Prot;Acc:Q8NEV4]	NO	http://www.ncbi.nlm.nih.gov/entrez/dispomim.cgi?id=606808
rs2442867	2	26066521	AG	+	656	1	0.935694	0.408537	230	316	110	653	627	0.0985678	0.10272	0.000349125	0.000236353	1.47714	0.676985	121	83	NA	NA	NA	NA
rs10239794	20	153836827	AG	+	656	1	0.303662	0.443598	196	338	122	653	627	-0.0795902	-0.0956291	0.00208564	0.000238973	8.72749	0.11458	643	84	DPP6	Dipeptidyl aminopeptidase-like protein 6 (Dipeptidylpeptidase VI)(Dipeptidylpeptidase 6)(Dipeptidyl peptidase IV-like protein)(Dipeptidyl aminopeptidase-related protein)(DPPX) [Source:UniProtKB/Swiss-Prot;Acc:P42658]	NO	http://www.ncbi.nlm.nih.gov/entrez/dispomim.cgi?id=126141
rs7388381	21	18026157	GA	+	653	0.995427	0.761247	0.261103	358	249	46	650	624	0.140208	0.148865	0.00044546	0.00023898	1.86401	0.536479	155	85	NA	NA	NA	NA
rs10095649	21	135234130	AG	+	655	0.998476	0.544997	0.151908	473	165	17	652	626	0.199702	0.196277	0.000244558	0.000242873	1.00694	0.99311	79	86	NA	NA	NA	NA
rs2700799	21	5810811	AG	+	655	0.998476	0.479693	0.262595	352	262	41	652	626	0.144582	0.141922	0.000177582	0.000244438	0.72649	1.37648	53	87	NA	NA	NA	NA
rs11819181	2	26379342	AG	+	650	0.990854	0.382306	0.279231	333	271	46	647	621	0.123352	0.13872	0.00104858	0.000246914	4.24675	0.235474	340	88	MYO3A	Myosin IIIA (EC 2.7.11.1) [Source:UniProtKB/Swiss-Prot;Acc:Q8NEV4]	NO	http://www.ncbi.nlm.nih.gov/entrez/dispomim.cgi?id=606808
rs1433870	10	36246789	GA	+	656	1	0.239124	0.462652	197	311	148	653	627	-0.0993046	-0.0946005	0.00011111	0.000248673	0.446811	2.23808	33	89	NA	NA	NA	NA
rs6782678	16	65692467	CA	+	642	0.978659	0.0273572	0.290498	335	241	66	639	617	0.115844	0.137767	0.00187682	0.000254243	7.38201	0.135465	582	90	NA	Membrane-associated guanylate kinase, WW and PDZ domain-containing protein 1 (BAI1-associated protein 1)(BAP-1)(Membrane-associated guanylate kinase inverted 1)(MAGI-1)(Atrophin-1-interacting protein 3)(AIP3)(WW domain-containing protein 3)(WWP3)(Trinucleotide repeat-containing gene 19 protein) [Source:UniProtKB/Swiss-Prot;Acc:Q96QZ7]	NA	NA
rs310247	1	65079997	AG	+	656	1	0.637874	0.460366	194	320	142	653	627	-0.0911401	-0.0928178	0.000337417	0.000255077	1.32281	0.755969	115	91	JAK1	Tyrosine-protein kinase JAK1 (EC 2.7.10.2)(Janus kinase 1)(JAK-1) [Source:UniProtKB/Swiss-Prot;Acc:P23458]	NO	http://www.ncbi.nlm.nih.gov/entrez/dispomim.cgi?id=147795
rs10505178	21	113416432	CA	+	650	0.990854	0.76459	0.267692	350	252	48	647	621	-0.142451	-0.135638	0.000146474	0.000258987	0.565565	1.76814	44	92	CSMD3	CUB and sushi domain-containing protein 3 Precursor (CUB and sushi multiple domains protein 3) [Source:UniProtKB/Swiss-Prot;Acc:Q7Z407]	NO	http://www.ncbi.nlm.nih.gov/entrez/dispomim.cgi?id=608399
rs233634	8	4148248	CA	+	656	1	0.500834	0.365854	268	296	92	653	627	-0.0943764	-0.110267	0.00165814	0.000265121	6.25429	0.15989	509	93	NA	NA	NA	NA
rs2389257	5	94794502	CA	+	655	0.998476	1	0.385496	247	311	97	652	626	0.106295	0.108776	0.000362868	0.000268716	1.35038	0.740534	125	94	NA	NA	NA	NA
rs10936665	16	172141713	AC	+	656	1	0.0596939	0.270579	339	279	38	653	627	0.10286	0.133427	0.00480299	0.000268806	17.8678	0.0559665	1459	95	NA	NA	NA	NA
rs1435260	22	100086084	GA	+	651	0.992378	0.716613	0.123656	501	139	11	648	622	0.234021	0.229139	0.000238631	0.000269135	0.88666	1.12783	78	96	NA	NA	NA	NA
rs965197	15	23740266	GA	+	656	1	0.250177	0.329268	288	304	64	653	627	-0.121685	-0.118931	0.00020145	0.000271032	0.743269	1.34541	63	97	NA	NA	NA	NA
rs6913540	19	68565783	AG	+	656	1	0.568738	0.287348	336	263	57	653	627	0.119605	0.134987	0.00105498	0.000272923	3.86547	0.258701	345	98	NA	NA	NA	NA
rs9481408	19	114371980	GA	+	656	1	0.278728	0.375	263	294	99	653	627	-0.103632	-0.111029	0.000760643	0.00027308	2.78542	0.359012	263	99	HDAC2	Histone deacetylase 2 (HD2)(EC 3.5.1.98) [Source:UniProtKB/Swiss-Prot;Acc:Q92769]	NO	http://www.ncbi.nlm.nih.gov/entrez/dispomim.cgi?id=605164
rs7837655	21	144496622	AC	+	656	1	0.0405716	0.108232	527	116	13	653	627	-0.233823	-0.24695	0.000638955	0.000274657	2.32637	0.429853	218	100	NA	NA	NA	NA
rs2304130	11	19650528	AG	+	656	1	0.515938	0.140244	487	154	15	653	627	-0.223657	-0.205692	8.21916e-05	0.000278344	0.295288	3.38652	21	101	ZNF101	Zinc finger protein 101 (Zinc finger protein 12)(HZF12) [Source:UniProtKB/Swiss-Prot;Acc:Q8IZC7]	NO	http://www.ncbi.nlm.nih.gov/entrez/dispomim.cgi?id=603983
rs2481962	5	27429385	AG	+	656	1	6.35024e-05	0.230945	407	195	54	653	627	-0.133706	-0.16396	0.0030132	0.000280716	10.734	0.0931622	909	102	NA	NA	NA	NA
rs7739977	19	15885649	GA	+	656	1	0.205783	0.124238	499	151	6	653	627	0.224545	0.225101	0.000179557	0.000282001	0.636723	1.57054	54	103	NA	NA	NA	NA
rs1535257	19	88951141	AC	+	656	1	1	0.199695	420	210	26	653	627	0.162656	0.171121	0.000555026	0.000283811	1.95562	0.511348	186	104	NA	NA	NA	NA
rs7809051	20	42757752	GA	+	655	0.998476	0.234267	0.270229	355	246	54	652	626	0.135107	0.140918	0.000501642	0.000284193	1.76514	0.566526	166	105	NA	NA	NA	NA
rs12663096	19	22854322	GA	+	656	1	0.00416371	0.101372	537	105	14	653	627	-0.277138	-0.269331	0.000185179	0.000285115	0.649489	1.53967	55	106	NA	NA	NA	NA
rs160864	12	80331785	CA	+	656	1	0.303958	0.441311	198	337	121	653	627	-0.0902162	-0.0951553	0.000472446	0.000285988	1.65198	0.605335	162	107	CTNNA2	Catenin alpha-2 (Alpha-catenin-related protein)(Alpha N-catenin) [Source:UniProtKB/Swiss-Prot;Acc:P26232]	NO	http://www.ncbi.nlm.nih.gov/entrez/dispomim.cgi?id=114025
rs1552734	20	153854974	AG	+	656	1	0.306208	0.355183	279	288	89	653	627	-0.0993273	-0.114532	0.00154986	0.000286555	5.40857	0.184892	472	108	DPP6	Dipeptidyl aminopeptidase-like protein 6 (Dipeptidylpeptidase VI)(Dipeptidylpeptidase 6)(Dipeptidyl peptidase IV-like protein)(Dipeptidyl aminopeptidase-related protein)(DPPX) [Source:UniProtKB/Swiss-Prot;Acc:P42658]	NA	NA
rs10505180	21	113392265	AG	+	653	0.995427	0.920876	0.269525	349	256	48	650	624	-0.139991	-0.133158	0.000161998	0.000286676	0.56509	1.76963	49	109	CSMD3	CUB and sushi domain-containing protein 3 Precursor (CUB and sushi multiple domains protein 3) [Source:UniProtKB/Swiss-Prot;Acc:Q7Z407]	NO	http://www.ncbi.nlm.nih.gov/entrez/dispomim.cgi?id=608399
rs843319	19	20243804	AG	+	632	0.963415	0.222263	0.351266	273	274	85	629	606	0.126395	0.115155	6.73618e-05	0.000289254	0.232881	4.29403	15	110	MBOAT1	Membrane-bound O-acyltransferase domain-containing protein 1 (O-acyltransferase domain-containing protein 1)(EC 2.3.-.-) [Source:UniProtKB/Swiss-Prot;Acc:Q6ZNC8]	YES	http://www.ncbi.nlm.nih.gov/entrez/dispomim.cgi?id=611732
rs10733600	22	114726045	AC	+	653	0.995427	0.0973812	0.381317	260	288	105	650	625	0.101859	0.110577	0.000687776	0.000289398	2.37658	0.420773	243	111	NA	NA	NA	NA
rs1320594	1	53382960	CA	+	655	0.998476	0.810643	0.426718	217	317	121	652	626	0.0946053	0.0993408	0.000589398	0.000292777	2.01313	0.496738	206	112	NA	NA	NA	NA
rs2747160	19	68379380	AG	+	656	1	0.354572	0.300305	326	266	64	653	627	0.121357	0.129197	0.000548376	0.000293414	1.86895	0.53506	183	113	NA	NA	NA	NA
rs1676945	21	4593817	GA	+	638	0.972561	0.576752	0.17163	440	177	21	635	610	-0.172209	-0.192794	0.00119607	0.000294071	4.06726	0.245866	379	114	NA	NA	NA	NA
rs12617790	12	31044277	AG	+	656	1	0.808061	0.20122	417	214	25	653	627	-0.139436	-0.159576	0.00165463	0.00029605	5.58903	0.178922	507	115	GALNT14	Polypeptide N-acetylgalactosaminyltransferase 14 (EC 2.4.1.41)(Polypeptide GalNAc transferase 14)(pp-GaNTase 14)(GalNAc-T14)(Protein-UDP acetylgalactosaminyltransferase 14)(UDP-GalNAc:polypeptide N-acetylgalactosaminyltransferase 14) [Source:UniProtKB/Swiss-Prot;Acc:Q96FL9]	YES	http://www.ncbi.nlm.nih.gov/entrez/dispomim.cgi?id=608225
rs3757007	19	84356081	AG	+	656	1	0.799557	0.188262	433	199	24	653	627	-0.165098	-0.17516	0.000675019	0.000299615	2.25296	0.443861	237	116	SNAP91	Clathrin coat assembly protein AP180 (Clathrin coat-associated protein AP180)(91 kDa synaptosomal-associated protein) [Source:UniProtKB/Swiss-Prot;Acc:O60641]	NO	http://www.ncbi.nlm.nih.gov/entrez/dispomim.cgi?id=607923
rs10495480	12	160616	CA	+	656	1	0.320891	0.378811	259	297	100	653	627	0.102495	0.10898	0.000676109	0.000312834	2.16124	0.462698	238	117	NA	NA	NA	NA
rs1028656	22	100692494	GA	+	655	0.998476	0.126546	0.0442748	600	52	3	652	626	0.383058	0.389048	0.000430173	0.000313101	1.37391	0.72785	149	118	NA	NA	NA	NA
rs3783438	6	23078390	AG	+	656	1	0.687508	0.176829	446	188	22	653	627	0.158171	0.183017	0.00187283	0.000315542	5.9353	0.168484	579	119	NA	NA	NA	NA
rs10889328	1	62640378	AC	+	655	0.998476	0.388761	0.285496	339	258	58	652	626	0.140657	0.136759	0.000190326	0.000317886	0.598724	1.67022	58	120	NA	NA	NA	NA
rs11630983	7	81980443	GA	+	654	0.996951	0.831701	0.101682	528	119	7	651	625	-0.241366	-0.251603	0.000571026	0.000321348	1.77697	0.562755	194	121	SH3GL3	Endophilin-A3 (Endophilin-3)(SH3 domain-containing GRB2-like protein 3)(SH3 domain protein 2C)(EEN-B2) [Source:UniProtKB/Swiss-Prot;Acc:Q99963]	NO	http://www.ncbi.nlm.nih.gov/entrez/dispomim.cgi?id=603362
rs964863	19	162079001	AG	+	656	1	1	0.258384	361	251	44	653	627	0.141535	0.134392	0.0001417	0.000322241	0.439733	2.27411	43	122	PARK2	E3 ubiquitin-protein ligase parkin (EC 6.3.2.-)(Parkinson juvenile disease protein 2)(Parkinson disease protein 2) [Source:UniProtKB/Swiss-Prot;Acc:O60260]	NO	http://www.ncbi.nlm.nih.gov/entrez/dispomim.cgi?id=602544
rs7999869	5	33160060	GA	+	656	1	0.837844	0.256098	364	248	44	653	627	-0.148729	-0.144911	0.000244674	0.000322265	0.759235	1.31712	80	123	NA	NA	NA	NA
rs725264	17	61365090	AG	+	655	0.998476	0.133976	0.332061	301	273	81	652	626	-0.116894	-0.122144	0.000633209	0.000322518	1.96333	0.509339	215	124	NA	NA	NA	NA
rs2228603	11	19190924	GA	+	649	0.989329	1	0.134823	485	153	11	646	620	-0.229818	-0.204998	5.83488e-05	0.000325647	0.179178	5.58104	12	125	NCAN	Neurocan core protein Precursor (Chondroitin sulfate proteoglycan 3) [Source:UniProtKB/Swiss-Prot;Acc:O14594]	NO	http://www.ncbi.nlm.nih.gov/entrez/dispomim.cgi?id=600826
rs10505181	21	113368451	AG	+	655	0.998476	1	0.268702	350	258	47	652	626	-0.138866	-0.131395	0.000174375	0.000330338	0.52787	1.89441	52	126	CSMD3	CUB and sushi domain-containing protein 3 Precursor (CUB and sushi multiple domains protein 3) [Source:UniProtKB/Swiss-Prot;Acc:Q7Z407]	NO	http://www.ncbi.nlm.nih.gov/entrez/dispomim.cgi?id=608399
rs7249876	11	20880696	GA	+	654	0.996951	0.150345	0.42737	205	339	110	651	625	0.10984	0.0958809	3.52316e-05	0.000331011	0.106436	9.39529	8	127	NA	NA	NA	NA
rs2213480	23	75202629	GA	+	655	0.998476	0.61621	0.303817	379	154	122	652	626	-0.156884	-0.153077	0.000285675	0.000332434	0.859345	1.16368	94	128	NA	NA	NA	NA
rs4808199	11	19406099	GA	+	656	1	1	0.182165	438	197	21	653	627	-0.193375	-0.174781	6.92621e-05	0.000332835	0.208098	4.80544	16	129	GATAD2A	Transcriptional repressor p66-alpha (Hp66alpha)(GATA zinc finger domain-containing protein 2A) [Source:UniProtKB/Swiss-Prot;Acc:Q86YP4]	NO	http://www.ncbi.nlm.nih.gov/entrez/dispomim.cgi?id=604569
rs1675090	3	61696682	GA	+	656	1	0.138505	0.488567	181	309	166	653	627	-0.0828943	-0.0869838	0.00063278	0.000336195	1.88218	0.531299	214	130	NA	NA	NA	NA
rs1029340	21	18020166	GA	+	654	0.996951	0.770888	0.279817	341	260	53	651	625	0.133443	0.139832	0.000440249	0.000339835	1.29548	0.771915	153	131	NA	NA	NA	NA
rs454612	20	145923021	GA	+	656	1	0.227783	0.346799	287	283	86	653	627	0.10569	0.114162	0.000834986	0.000342301	2.43933	0.409949	277	132	CNTNAP2	Contactin-associated protein-like 2 Precursor (Cell recognition molecule Caspr2) [Source:UniProtKB/Swiss-Prot;Acc:Q9UHC6]	NO	http://www.ncbi.nlm.nih.gov/entrez/dispomim.cgi?id=604569
rs2522179	23	114712647	AG	+	650	0.990854	0.882926	0.250769	423	128	99	647	622	-0.173839	-0.179862	0.000596762	0.000352036	1.69518	0.589909	208	133	NA	NA	NA	NA
rs1866967	1	29958249	AG	+	617	0.940549	1.09472e-06	0.384117	263	234	120	615	591	-0.101307	-0.114607	0.0016807	0.000354415	4.74219	0.210873	519	134	NA	NA	NA	NA
rs11629506	7	100077066	AG	+	612	0.932927	0.934551	0.437092	193	303	116	609	587	0.0895006	0.101265	0.00131671	0.000355571	3.70309	0.270044	411	135	TARSL2	Probable threonyl-tRNA synthetase 2, cytoplasmic (EC 6.1.1.3)(Threonine--tRNA ligase)(ThrRS)(Threonyl-tRNA synthetase-like protein 2) [Source:UniProtKB/Swiss-Prot;Acc:A2RTX5]	NA	NA
rs10749041	2	112408768	AG	+	656	1	0.461641	0.121189	504	145	7	653	627	0.190251	0.224528	0.00231267	0.000358824	6.44516	0.155155	704	136	NA	NA	NA	NA
rs16962149	11	34036795	AG	+	656	1	1	0.0251524	623	33	0	653	627	0.596977	0.542267	6.64477e-05	0.000360766	0.184185	5.42933	14	137	NA	NA	NA	NA
rs310199	1	65122710	AG	+	656	1	0.617395	0.372713	261	301	94	653	627	0.103678	0.109924	0.000672029	0.000360858	1.86231	0.536968	234	138	JAK1	Tyrosine-protein kinase JAK1 (EC 2.7.10.2)(Janus kinase 1)(JAK-1) [Source:UniProtKB/Swiss-Prot;Acc:P23458]	NO	http://www.ncbi.nlm.nih.gov/entrez/dispomim.cgi?id=147795
rs7837830	21	3567490	AG	+	654	0.996951	0.164247	0.191896	421	215	18	651	625	0.154764	0.168467	0.000898968	0.000363463	2.47334	0.404312	296	139	NA	NA	NA	NA
rs1032844	16	154936374	AG	+	656	1	1	0.127287	499	147	10	653	627	0.18857	0.218077	0.00183719	0.000364372	5.04208	0.198331	566	140	NA	NA	NA	NA
rs4742263	22	6772225	AG	+	655	0.998476	0.875494	0.476336	178	330	147	652	626	-0.0832328	-0.0879853	0.00073957	0.000367484	2.01253	0.496888	258	141	JMJD2C	JmjC domain-containing histone demethylation protein 3C (EC 1.14.11.-)(Jumonji domain-containing protein 2C)(Gene amplified in squamous cell carcinoma 1 protein)(GASC-1 protein) [Source:UniProtKB/Swiss-Prot;Acc:Q9H3R0]	NO	http://www.ncbi.nlm.nih.gov/entrez/dispomim.cgi?id=605469
rs17421246	21	101331239	AG	+	656	1	0.0252349	0.278963	353	240	63	653	627	0.13248	0.129499	0.000310341	0.000368397	0.84241	1.18707	107	142	NA	NA	NA	NA
rs4398608	18	10900970	CA	+	566	0.862805	0.129052	0.472615	148	301	117	563	539	-0.102729	-0.0949215	0.000103922	0.000374608	0.277414	3.60472	31	143	NA	NA	NA	NA
rs2623755	21	3570281	CA	+	648	0.987805	0.497911	0.175154	438	193	17	645	620	0.175506	0.182557	0.000543155	0.000376633	1.44213	0.693417	181	144	NA	NA	NA	NA
rs2888206	20	83386968	GA	+	651	0.992378	0.573839	0.422427	221	310	120	649	623	0.0961798	0.09459	0.000312143	0.00037924	0.823076	1.21495	108	145	NA	NA	NA	NA
rs3827382	15	39211349	GA	+	656	1	1	0.167683	454	184	18	653	627	0.175165	0.186116	0.000737412	0.000381909	1.93086	0.517905	257	147	MKL1	MKL/myocardin-like protein 1 (Myocardin-related transcription factor A)(MRTF-A)(Megakaryoblastic leukemia 1 protein)(Megakaryocytic acute leukemia protein) [Source:UniProtKB/Swiss-Prot;Acc:Q969V6]	NO	http://www.ncbi.nlm.nih.gov/entrez/dispomim.cgi?id=606078
rs6001932	15	39207581	CA	+	656	1	1	0.168445	453	185	18	653	627	0.175165	0.186116	0.000737412	0.000381909	1.93086	0.517905	256	146	MKL1	MKL/myocardin-like protein 1 (Myocardin-related transcription factor A)(MRTF-A)(Megakaryoblastic leukemia 1 protein)(Megakaryocytic acute leukemia protein) [Source:UniProtKB/Swiss-Prot;Acc:Q969V6]	NO	http://www.ncbi.nlm.nih.gov/entrez/dispomim.cgi?id=606078
rs10748848	2	105511695	GA	+	647	0.98628	0.797301	0.188563	427	196	24	644	618	-0.158653	-0.171775	0.00116926	0.000385591	3.03238	0.329774	372	148	SH3PXD2A	SH3 and PX domain-containing protein 2A (SH3 multiple domains protein 1)(Five SH3 domain-containing protein)(Adaptor protein TKS5) [Source:UniProtKB/Swiss-Prot;Acc:Q5TCZ1]	NA	NA
rs1461595	17	92108195	GA	+	653	0.995427	0.161639	0.0612557	573	80	0	650	624	0.321831	0.317549	0.000410403	0.000386856	1.06087	0.942625	139	149	NA	NA	NA	NA
rs7525212	1	44802266	CA	+	655	0.998476	0.478474	0.207634	408	222	25	652	626	-0.148031	-0.15858	0.0010569	0.000388041	2.72369	0.367149	347	150	RNF220	RING finger protein 220 [Source:UniProtKB/Swiss-Prot;Acc:Q5VTB9]	NA	NA
rs2194633	10	68895144	AG	+	655	0.998476	0.000290614	0.457252	216	279	160	652	626	-0.0789663	-0.0907534	0.00225277	0.000391013	5.76137	0.17357	688	151	NA	NA	NA	NA
rs7731260	18	107809611	GA	+	656	1	0.0239025	0.369665	247	333	76	653	627	0.0924892	0.103021	0.0013617	0.000396217	3.43674	0.290973	422	152	NA	NA	NA	NA
rs1509848	21	131847720	GA	+	655	0.998476	0.933246	0.367939	261	306	88	652	626	0.10982	0.109164	0.000345218	0.00039622	0.871279	1.14774	118	153	NA	NA	NA	NA
rs4958150	18	133104230	AG	+	656	1	1	0.257622	361	252	43	653	627	0.145185	0.143467	0.000298469	0.000396651	0.752472	1.32895	99	154	NA	NA	NA	NA
rs7252981	11	19553579	GA	+	656	1	1	0.238567	380	239	37	653	627	-0.170263	-0.149119	4.89781e-05	0.00039796	0.123073	8.12527	10	155	PBX4	Pre-B-cell leukemia transcription factor 4 (Homeobox protein PBX4) [Source:UniProtKB/Swiss-Prot;Acc:Q9BYU1]	NO	http://www.ncbi.nlm.nih.gov/entrez/dispomim.cgi?id=608127
rs11707193	16	72268211	AC	+	655	0.998476	0.460721	0.119847	505	143	7	652	626	0.194141	0.215366	0.00169337	0.000410029	4.12989	0.242137	523	156	NA	NA	NA	NA
rs10415849	11	19366087	GA	+	655	0.998476	0.257277	0.139695	481	165	9	652	626	-0.227004	-0.19498	3.83054e-05	0.000412418	0.0928802	10.7666	9	157	NA	NA	NA	NA
rs6064389	13	54402142	AC	+	655	0.998476	0.115731	0.455725	204	305	146	652	626	0.0964041	0.0937864	0.000249391	0.000413903	0.602534	1.65966	82	158	CSTF1	Cleavage stimulation factor 50 kDa subunit (CSTF 50 kDa subunit)(CF-1 50 kDa subunit)(CstF-50) [Source:UniProtKB/Swiss-Prot;Acc:Q05048]	NO	http://www.ncbi.nlm.nih.gov/entrez/dispomim.cgi?id=600369
rs7972261	4	113948222	GA	+	656	1	0.152239	0.429878	204	340	112	653	627	0.0869505	0.092373	0.000788983	0.000419945	1.87877	0.532262	268	159	NA	NA	NA	NA

## Sheet: S1c_SE_HDL-C
SNP	Chromosome	Position	Coding	Strand	SampleSize.total	CallRate	p.HWE	Q.2	P.11	P.12	P.22	SampleSize.una	SampleSize.adj	effB.una	effB.adj	P1df.una	P1df.adj	p.ratio.unaBYadj	p.ratio.adjBYuna	SNP.rank.una	SNP.rank.adj	GeneSymbol	GeneDescription	GeneRelevance	GeneOMIM
rs2292883	12	238107739	GA	+	656	1	1	0.0205793	629	27	0	653	627	0.846708	0.95258	1.48117e-06	1.05825e-07	13.9963	0.0714472	2	1	MLPH	Melanophilin (Exophilin-3)(Synaptotagmin-like protein 2a)(Slp homolog lacking C2 domains a)(SlaC2-a) [Source:UniProtKB/Swiss-Prot;Acc:Q9BV36]	NO	http://www.ncbi.nlm.nih.gov/entrez/dispomim.cgi?id=214450
rs5024937	8	7830985	GA	+	648	0.987805	1	0.0470679	588	59	1	645	619	0.514671	0.547757	3.87381e-06	1.27413e-06	3.04036	0.328908	5	2	NA	NA	NA	NA
rs1109850	14	34151763	CA	+	655	0.998476	0.815323	0.212214	405	222	28	652	626	0.21558	0.23353	4.64515e-06	1.40478e-06	3.30668	0.302419	6	3	ITSN1	Intersectin-1 (SH3 domain-containing protein 1A)(SH3P17) [Source:UniProtKB/Swiss-Prot;Acc:Q15811]	NO	http://www.ncbi.nlm.nih.gov/entrez/dispomim.cgi?id=602442
rs4831335	21	15344512	AG	+	606	0.92378	0.0498095	0.0816832	515	83	8	603	579	0.394411	0.440797	1.37313e-05	1.83206e-06	7.49501	0.133422	12	4	NA	NA	NA	NA
rs2301908	20	73758950	AG	+	639	0.974085	1	0.029734	601	38	0	636	610	0.635784	0.691388	7.89718e-06	2.30463e-06	3.42666	0.29183	9	5	GTF2I	General transcription factor II-I (GTFII-I)(TFII-I)(Bruton tyrosine kinase-associated protein 135)(BTK-associated protein 135)(BAP-135)(SRF-Phox1-interacting protein)(SPIN)(Williams-Beuren syndrome chromosomal region 6 protein) [Source:UniProtKB/Swiss-Prot;Acc:P78347]	NO	http://www.ncbi.nlm.nih.gov/entrez/dispomim.cgi?id=601679
rs1532624	8	55562980	CA	+	653	0.995427	0.7993	0.359877	269	298	86	650	624	0.152205	0.148749	1.06258e-06	2.54695e-06	0.417199	2.39694	1	6	CETP	Cholesteryl ester transfer protein Precursor (Lipid transfer protein I) [Source:UniProtKB/Swiss-Prot;Acc:P11597]	YES	http://www.ncbi.nlm.nih.gov/entrez/dispomim.cgi?id=118470
rs187726	8	53846275	AG	+	656	1	0.109727	0.219512	407	210	39	653	627	0.204199	0.202823	3.55501e-06	4.24388e-06	0.837679	1.19377	4	7	NA	NA	NA	NA
rs7144752	6	19588771	AG	+	604	0.920732	0.790069	0.0844371	505	96	3	602	580	0.373259	0.371783	3.37049e-06	4.65829e-06	0.723548	1.38208	3	8	NA	NA	NA	NA
rs7569427	12	238078077	AG	+	656	1	0.207865	0.0190549	632	23	1	653	627	0.810722	0.912793	3.17648e-05	4.84202e-06	6.56023	0.152434	23	9	MLPH	Melanophilin (Exophilin-3)(Synaptotagmin-like protein 2a)(Slp homolog lacking C2 domains a)(SlaC2-a) [Source:UniProtKB/Swiss-Prot;Acc:Q9BV36]	NO	http://www.ncbi.nlm.nih.gov/entrez/dispomim.cgi?id=606526
rs1838509	17	168980213	AG	+	656	1	0.488314	0.0929878	541	108	7	653	627	0.317303	0.354484	3.9691e-05	6.04455e-06	6.56641	0.15229	27	10	NA	NA	NA	NA
rs9863761	16	172837058	AG	+	651	0.992378	0.349011	0.25192	369	236	46	648	622	0.182865	0.181664	5.19973e-06	7.73632e-06	0.672119	1.48783	8	11	PLD1	Phospholipase D1 (PLD 1)(hPLD1)(EC 3.1.4.4)(Choline phosphatase 1)(Phosphatidylcholine-hydrolyzing phospholipase D1) [Source:UniProtKB/Swiss-Prot;Acc:Q13393]	YES	http://www.ncbi.nlm.nih.gov/entrez/dispomim.cgi?id=602382
rs30977	8	53859055	GA	+	655	0.998476	0.189645	0.233588	391	222	42	652	626	0.185674	0.1848	1.2087e-05	1.56101e-05	0.77431	1.29147	11	12	NA	NA	NA	NA
rs971963	8	72685690	AG	+	656	1	0.134616	0.102896	524	129	3	653	627	-0.302023	-0.306693	1.65145e-05	1.66499e-05	0.991868	1.0082	13	13	NA	NA	NA	NA
rs1046088	15	39904329	AC	+	656	1	1	0.0190549	631	25	0	653	627	0.803989	0.762252	4.73902e-06	1.99441e-05	0.237615	4.20849	7	14	EP300	Histone acetyltransferase p300 (p300 HAT)(EC 2.3.1.48)(E1A-associated protein p300) [Source:UniProtKB/Swiss-Prot;Acc:Q09472]	NO	http://www.ncbi.nlm.nih.gov/entrez/dispomim.cgi?id=602700
rs12598046	8	72688429	GA	+	656	1	0.110922	0.0792683	553	102	1	653	627	-0.337021	-0.346956	2.36226e-05	2.04858e-05	1.15312	0.867215	18	15	NA	NA	NA	NA
rs2692759	2	7242937	GA	+	656	1	0.558417	0.035061	611	44	1	653	627	0.529334	0.528647	1.7365e-05	2.12876e-05	0.815731	1.22589	14	16	NA	NA	NA	NA
rs4743316	22	97579933	AG	+	654	0.996951	0.000142872	0.347095	301	252	101	651	625	0.140638	0.14179	2.0754e-05	2.23942e-05	0.926754	1.07903	15	17	NA	NAG11 [Source:UniProtKB/TrEMBL;Acc:Q8WZ93]	NA	NA
rs807576	12	15721907	AG	+	656	1	0.0612869	0.193598	419	220	17	653	627	0.203722	0.207353	2.35137e-05	2.42627e-05	0.969128	1.03186	17	18	NA	NA	NA	NA
rs6501025	8	7837394	AG	+	655	0.998476	1	0.0473282	594	60	1	652	626	0.445641	0.47282	5.02697e-05	2.6138e-05	1.92324	0.519956	29	19	NA	NA	NA	NA
rs6974751	20	106014345	CA	+	656	1	1	0.0320122	614	42	0	653	627	0.553529	0.556039	2.48877e-05	2.72243e-05	0.914171	1.09389	19	20	NA	NA	NA	NA
rs32337	18	155486898	GA	+	654	0.996951	0.525842	0.441896	208	314	132	651	625	-0.102028	-0.111004	9.65101e-05	2.84453e-05	3.39282	0.29474	43	21	NA	NA	NA	NA
rs3764261	8	55550825	CA	+	651	0.992378	0.362933	0.263441	358	243	50	648	622	0.172594	0.164981	8.01197e-06	3.07545e-05	0.260514	3.83856	10	22	NA	NA	NA	NA
rs1822163	18	112078960	AG	+	656	1	0.26823	0.0396341	606	48	2	653	627	0.50851	0.506271	3.102e-05	3.4308e-05	0.904162	1.106	22	23	NA	NA	NA	NA
rs2054247	3	129500916	GA	+	656	1	0.0518132	0.0243902	626	28	2	653	627	0.673687	0.705483	3.73263e-05	3.69801e-05	1.00936	0.990725	24	24	APLP2	Amyloid-like protein 2 Precursor (Amyloid protein homolog)(APPH)(CDEI box-binding protein)(CDEBP) [Source:UniProtKB/Swiss-Prot;Acc:Q06481]	YES	http://www.ncbi.nlm.nih.gov/entrez/dispomim.cgi?id=104776
rs668696	3	94518311	CA	+	656	1	0.389725	0.0464939	595	61	0	653	627	0.42262	0.418759	3.75083e-05	3.91254e-05	0.958668	1.04311	26	25	NA	NA	NA	NA
rs2387400	7	90359238	CA	+	656	1	1	0.260671	358	254	44	653	627	0.162075	0.171436	8.17435e-05	3.97175e-05	2.05812	0.485879	39	26	SLCO3A1	Solute carrier organic anion transporter family member 3A1 (Solute carrier family 21 member 11)(Sodium-independent organic anion transporter D)(Organic anion-transporting polypeptide D)(OATP-D)(Organic anion transporter polypeptide-related protein 3)(OATP-RP3)(OATPRP3)(PGE1 transporter) [Source:UniProtKB/Swiss-Prot;Acc:Q9UIG8]	NO	http://www.ncbi.nlm.nih.gov/entrez/dispomim.cgi?id=612435
rs2278221	18	178514465	GA	+	585	0.891768	0.281365	0.35812	247	257	81	582	557	-0.143583	-0.145196	2.23571e-05	3.97234e-05	0.562819	1.77677	16	27	ADAMTS2	A disintegrin and metalloproteinase with thrombospondin motifs 2 Precursor (ADAMTS-2)(ADAM-TS 2)(ADAM-TS2)(EC 3.4.24.14)(Procollagen I/II amino propeptide-processing enzyme)(Procollagen I N-proteinase)(PC I-NP)(Procollagen N-endopeptidase)(pNPI) [Source:UniProtKB/Swiss-Prot;Acc:O95450]	NO	http://www.ncbi.nlm.nih.gov/entrez/dispomim.cgi?id=604539
rs4742247	22	6716613	GA	+	656	1	0.287527	0.125762	498	151	7	653	627	0.238127	0.263619	0.000144316	4.27278e-05	3.37756	0.296071	53	28	NA	NA	NA	NA
rs3011286	22	134883811	GA	+	629	0.958841	1	0.166137	437	175	17	626	602	0.208897	0.232016	0.000224882	4.44676e-05	5.05721	0.197738	72	29	NA	NA	NA	NA
rs9696070	22	88420599	GA	+	656	1	0.181736	0.373476	249	324	83	653	627	0.102488	0.123504	0.000590047	4.57564e-05	12.8954	0.077547	215	30	NA	NA	NA	NA
rs3736495	7	66400544	CA	+	656	1	1	0.129573	497	148	11	653	627	0.259031	0.254737	2.64547e-05	5.10968e-05	0.517736	1.93149	20	31	ITGA11	Integrin alpha-11 Precursor [Source:UniProtKB/Swiss-Prot;Acc:Q9UKX5]	NO	http://www.ncbi.nlm.nih.gov/entrez/dispomim.cgi?id=604789
rs6006959	15	44027510	AG	+	656	1	0.924018	0.287348	332	271	53	653	627	-0.13073	-0.151564	0.000341334	5.1625e-05	6.6118	0.151245	119	32	NA	NA	NA	NA
rs2279723	17	167241809	AC	+	626	0.954268	0.689279	0.492812	158	319	149	623	601	-0.0928611	-0.0994842	0.00013441	5.55183e-05	2.421	0.413052	50	33	TLL1	Tolloid-like protein 1 Precursor (EC 3.4.24.-) [Source:UniProtKB/Swiss-Prot;Acc:O43897]	NO	http://www.ncbi.nlm.nih.gov/entrez/dispomim.cgi?id=606742
rs807571	12	15726560	GA	+	656	1	1	0.241616	377	241	38	653	627	0.172177	0.174686	5.36658e-05	5.79809e-05	0.925576	1.08041	31	34	NA	NA	NA	NA
rs2111485	12	162818782	GA	+	656	1	0.584605	0.501524	159	336	161	653	627	0.0900699	0.0925898	8.11641e-05	5.91186e-05	1.3729	0.728384	38	35	NA	NA	NA	NA
rs2225192	22	81122761	AG	+	654	0.996951	0.109267	0.324924	307	269	78	651	625	0.135525	0.139476	5.67774e-05	6.14599e-05	0.923812	1.08247	32	36	NA	NA	NA	NA
rs1452134	3	85811064	AG	+	652	0.993902	0.278967	0.273773	338	271	43	649	623	0.160525	0.155649	2.91627e-05	6.24155e-05	0.467235	2.14025	21	37	CCDC81	coiled-coil domain containing 81 [Source:RefSeq peptide;Acc:NP_068599]	NA	NA
rs1363602	18	169539456	GA	+	656	1	0.0892012	0.183689	444	183	29	653	627	0.199529	0.208146	8.93938e-05	6.30238e-05	1.41841	0.705013	41	38	NA	NA	NA	NA
rs12283371	3	11596491	GA	+	656	1	0.937707	0.487805	171	330	155	653	627	0.0813684	0.0962467	0.000644595	6.44943e-05	9.99461	0.100054	238	39	GALNTL4	Putative polypeptide N-acetylgalactosaminyltransferase-like protein 4 (EC 2.4.1.41)(Polypeptide GalNAc transferase-like protein 4)(pp-GaNTase-like protein 4)(GalNAc-T-like protein 4)(Protein-UDP acetylgalactosaminyltransferase-like protein 4)(UDP-GalNAc:polypeptide N-acetylgalactosaminyltransferase-like protein 4) [Source:UniProtKB/Swiss-Prot;Acc:Q6P9A2]	NA	NA
rs12596987	8	48099190	GA	+	654	0.996951	0.203178	0.243884	380	229	45	651	625	0.157169	0.168005	0.000141424	6.62849e-05	2.13358	0.468695	52	40	ZNF423	Zinc finger protein 423 (Olf1/EBF-associated zinc finger protein)(hOAZ)(Smad- and Olf-interacting zinc finger protein) [Source:UniProtKB/Swiss-Prot;Acc:Q2M1K9]	NO	http://www.ncbi.nlm.nih.gov/entrez/dispomim.cgi?id=604557
rs12269979	3	87348692	AG	+	656	1	0.00501966	0.0243902	627	26	3	653	627	0.61798	0.669704	0.000276626	7.2619e-05	3.80928	0.262517	96	41	NA	NA	NA	NA
rs10783497	4	50891430	AG	+	656	1	0.655817	0.0480183	595	59	2	653	627	0.38404	0.445343	0.000435563	7.61765e-05	5.71781	0.174892	158	42	NA	NA	NA	NA
rs1330292	22	134874627	AC	+	648	0.987805	0.673031	0.16821	450	178	20	645	620	0.215451	0.219538	0.000109623	8.34496e-05	1.31364	0.761241	45	43	NA	NA	NA	NA
rs8104591	11	58511812	AG	+	656	1	0.023987	0.0602134	583	67	6	653	627	0.391877	0.395096	4.3943e-05	9.36357e-05	0.469297	2.13085	28	44	NA	NA	NA	NA
rs11021927	3	11533125	CA	+	653	0.995427	0.862711	0.343798	280	297	76	650	625	-0.117456	-0.127051	0.00028052	0.000103371	2.71371	0.368499	98	45	GALNTL4	Putative polypeptide N-acetylgalactosaminyltransferase-like protein 4 (EC 2.4.1.41)(Polypeptide GalNAc transferase-like protein 4)(pp-GaNTase-like protein 4)(GalNAc-T-like protein 4)(Protein-UDP acetylgalactosaminyltransferase-like protein 4)(UDP-GalNAc:polypeptide N-acetylgalactosaminyltransferase-like protein 4) [Source:UniProtKB/Swiss-Prot;Acc:Q6P9A2]	NA	NA
rs9997836	17	136254137	CA	+	654	0.996951	0.0726321	0.0970948	529	123	2	651	625	0.305485	0.293606	3.74883e-05	0.000108493	0.345537	2.89405	25	46	NA	NA	NA	NA
rs2169820	16	27951292	GA	+	656	1	0.262757	0.167683	450	192	14	653	627	-0.184162	-0.197095	0.000276232	0.000113276	2.43858	0.410074	95	47	NA	NA	NA	NA
rs658272	3	94472910	GA	+	655	0.998476	0.39321	0.048855	591	64	0	652	626	0.367426	0.387373	0.000264275	0.00012209	2.1646	0.46198	87	48	ENDOD1	Endonuclease domain-containing 1 protein Precursor (EC 3.1.30.-) [Source:UniProtKB/Swiss-Prot;Acc:O94919]	NA	NA
rs6987329	21	18660656	AG	+	625	0.952744	1	0.1712	429	178	18	622	596	0.202784	0.216628	0.000253355	0.000122871	2.06197	0.484974	80	49	PSD3	PH and SEC7 domain-containing protein 3 (Pleckstrin homology and SEC7 domain-containing protein 3)(Exchange factor for ADP-ribosylation factor guanine nucleotide factor 6)(Hepatocellular carcinoma-associated antigen 67) [Source:UniProtKB/Swiss-Prot;Acc:Q9NYI0]	NA	NA
rs1400784	7	90357095	AG	+	656	1	0.92824	0.317835	306	283	67	653	627	0.138795	0.138013	8.58433e-05	0.000124105	0.691699	1.44572	40	50	SLCO3A1	Solute carrier organic anion transporter family member 3A1 (Solute carrier family 21 member 11)(Sodium-independent organic anion transporter D)(Organic anion-transporting polypeptide D)(OATP-D)(Organic anion transporter polypeptide-related protein 3)(OATP-RP3)(OATPRP3)(PGE1 transporter) [Source:UniProtKB/Swiss-Prot;Acc:Q9UIG8]	NO	http://www.ncbi.nlm.nih.gov/entrez/dispomim.cgi?id=612435
rs10957505	21	70950678	CA	+	653	0.995427	0.0417269	0.49464	180	300	173	650	624	-0.0852478	-0.0926276	0.000340296	0.000126332	2.69367	0.37124	118	51	NA	NA	NA	NA
rs7849719	22	81143818	GA	+	655	0.998476	0.00501993	0.225191	406	203	46	652	626	0.160483	0.168068	0.000211927	0.000130092	1.62905	0.613853	66	52	NA	NA	NA	NA
rs10186803	12	101594055	AC	+	656	1	1	0.227134	392	230	34	653	627	0.176066	0.170889	6.49297e-05	0.000130172	0.498801	2.00481	34	53	NA	NA	NA	NA
rs3776817	18	178512354	GA	+	643	0.980183	0.0106898	0.297823	331	241	71	640	615	-0.149911	-0.150119	6.81661e-05	0.000131368	0.518893	1.92718	35	54	ADAMTS2	A disintegrin and metalloproteinase with thrombospondin motifs 2 Precursor (ADAMTS-2)(ADAM-TS 2)(ADAM-TS2)(EC 3.4.24.14)(Procollagen I/II amino propeptide-processing enzyme)(Procollagen I N-proteinase)(PC I-NP)(Procollagen N-endopeptidase)(pNPI) [Source:UniProtKB/Swiss-Prot;Acc:O95450]	YES	http://www.ncbi.nlm.nih.gov/entrez/dispomim.cgi?id=604539
rs1309580	18	64309150	GA	+	656	1	0.345167	0.176067	449	183	24	653	627	0.194522	0.19704	0.000156764	0.000133916	1.17061	0.854252	58	55	SDCCAG10	Peptidyl-prolyl cis-trans isomerase SDCCAG10 (EC 5.2.1.8)(Serologically defined colon cancer antigen 10)(Antigen NY-CO-10) [Source:UniProtKB/Swiss-Prot;Acc:Q6UX04]	NA	NA
rs725882	17	122787772	GA	+	648	0.987805	0.0045363	0.16821	459	160	29	645	619	0.198699	0.207248	0.000198875	0.000138225	1.43878	0.695032	65	56	NA	NA	NA	NA
rs6131660	13	15239552	AG	+	655	0.998476	0.905376	0.207634	410	218	27	652	626	0.168093	0.176282	0.000189855	0.000138349	1.37229	0.72871	63	57	MACROD2	MACRO domain-containing protein 2 [Source:UniProtKB/Swiss-Prot;Acc:A1Z1Q3]	NO	http://www.ncbi.nlm.nih.gov/entrez/dispomim.cgi?id=611567
rs4778368	7	21764708	AG	+	656	1	0.69525	0.275152	342	267	47	653	627	0.152506	0.153973	0.000115978	0.000140472	0.82563	1.2112	46	58	NA	NA	NA	NA
rs30969	8	53850696	GA	+	656	1	0.0817042	0.306402	325	260	71	653	627	0.124749	0.131523	0.000306251	0.000150799	2.03085	0.492405	109	59	NA	NA	NA	NA
rs1999088	5	96725605	AG	+	656	1	0.389725	0.0464939	595	61	0	653	627	0.419437	0.404193	7.1851e-05	0.000151068	0.475622	2.10251	36	60	MBNL2	Muscleblind-like protein 2 (Muscleblind-like protein-like)(Muscleblind-like protein-like 39)(Muscleblind-like protein 1) [Source:UniProtKB/Swiss-Prot;Acc:Q5VZF2]	YES	http://www.ncbi.nlm.nih.gov/entrez/dispomim.cgi?id=607327
rs9586037	5	102469005	CA	+	654	0.996951	1	0.00611621	646	8	0	651	625	1.20834	1.22981	0.000215468	0.000153351	1.40507	0.71171	68	61	NA	NA	NA	NA
rs562687	20	16587453	AG	+	655	0.998476	0.48618	0.267176	348	264	43	652	626	-0.136556	-0.149819	0.000413686	0.000153717	2.69122	0.371579	149	62		Leucine-rich repeat-containing protein ENSP00000371558 [Source:UniProtKB/Swiss-Prot;Acc:A6NJI9]	NA	NA
rs2210964	2	3450926	AG	+	653	0.995427	0.898361	0.189127	430	199	24	650	624	0.182655	0.189515	0.000187074	0.000155765	1.201	0.832638	62	63	NA	NA	NA	NA
rs2578546	18	5609945	AG	+	656	1	0.117328	0.22561	386	244	26	653	627	0.175851	0.169704	6.07414e-05	0.000161263	0.376661	2.65491	33	64	NA	NA	NA	NA
rs2636993	18	52965553	GA	+	656	1	1	0.28811	332	270	54	653	627	-0.128148	-0.142958	0.000539365	0.000173604	3.10687	0.321868	199	65	NDUFS4	NADH dehydrogenase [ubiquinone] iron-sulfur protein 4, mitochondrial Precursor (NADH-ubiquinone oxidoreductase 18 kDa subunit)(Complex I-18 kDa)(CI-18 kDa)(Complex I-AQDQ)(CI-AQDQ) [Source:UniProtKB/Swiss-Prot;Acc:O43181]	NO	http://www.ncbi.nlm.nih.gov/entrez/dispomim.cgi?id=602694
rs2546220	21	74331172	AG	+	655	0.998476	0.136521	0.19542	430	194	31	652	626	0.161355	0.18695	0.000861714	0.000173884	4.95568	0.201789	314	66	NA	NA	NA	NA
rs984971	12	162932767	AG	+	656	1	0.749919	0.427591	217	317	122	653	627	0.0966424	0.0998078	0.000260908	0.000180317	1.44694	0.691113	82	67	NA	NA	NA	NA
rs7101624	3	132355265	GA	+	655	0.998476	0.156901	0.455725	203	307	145	652	626	-0.0977514	-0.10307	0.000314634	0.000186439	1.6876	0.592559	111	68	OPCML	Opioid-binding protein/cell adhesion molecule Precursor (OBCAM)(Opioid-binding cell adhesion molecule)(OPCML) [Source:UniProtKB/Swiss-Prot;Acc:Q14982]	NO	http://www.ncbi.nlm.nih.gov/entrez/dispomim.cgi?id=600632
rs9308849	12	101891819	AG	+	639	0.974085	0.014085	0.410016	207	340	92	636	610	-0.10649	-0.105205	0.000121072	0.000192023	0.630508	1.58602	48	69	NA	NA	NA	NA
rs2546214	21	74334996	AG	+	655	0.998476	0.0574682	0.20687	420	199	36	652	626	0.157596	0.180402	0.000833025	0.000193047	4.31514	0.231742	302	70	NA	NA	NA	NA
rs1192655	2	37202913	GA	+	656	1	0.000174447	0.134909	503	129	24	653	627	0.201372	0.216034	0.000437508	0.00019555	2.23732	0.446963	159	71	NA	NA	NA	NA
rs1567385	12	101681489	AG	+	656	1	0.00216405	0.412348	207	357	92	653	627	-0.102366	-0.101323	0.000132371	0.000199131	0.664745	1.50434	49	72	MAP4K4	Mitogen-activated protein kinase kinase kinase kinase 4 (EC 2.7.11.1)(MAPK/ERK kinase kinase kinase 4)(MEK kinase kinase 4)(MEKKK 4)(HPK/GCK-like kinase HGK)(Nck-interacting kinase) [Source:UniProtKB/Swiss-Prot;Acc:O95819]	YES	http://www.ncbi.nlm.nih.gov/entrez/dispomim.cgi?id=604666
rs6738024	12	64058623	AG	+	655	0.998476	1	0.0465649	595	59	1	652	626	0.388895	0.410976	0.000379167	0.000202405	1.87331	0.533814	132	73	VPS54	Vacuolar protein sorting-associated protein 54 (Hepatocellular carcinoma protein 8)(HOM-HCC-8)(Tumor antigen SLP-8p) [Source:UniProtKB/Swiss-Prot;Acc:Q9P1Q0]	NA	NA
rs7714289	18	150301356	GA	+	647	0.98628	0.692332	0.457496	193	316	138	644	618	0.0786868	0.097881	0.00238886	0.000212618	11.2355	0.089004	872	74		Putative KRAB domain-containing protein LOC134466 [Source:UniProtKB/Swiss-Prot;Acc:Q17R26]	NA	NA
rs2172820	21	15370039	AC	+	656	1	0.687508	0.176829	446	188	22	653	627	0.178724	0.190826	0.00041062	0.000222054	1.84919	0.540778	145	75	NA	NA	NA	NA
rs7669856	17	182415052	GA	+	656	1	0.211479	0.19436	431	195	30	653	627	-0.158709	-0.177355	0.000809604	0.000222739	3.63476	0.275121	299	76	NA	NA	NA	NA
rs2124147	16	172878162	GA	+	656	1	0.344538	0.448933	193	337	126	653	627	-0.0964071	-0.0961411	0.000149245	0.000222884	0.66961	1.49341	56	77	PLD1	Phospholipase D1 (PLD 1)(hPLD1)(EC 3.1.4.4)(Choline phosphatase 1)(Phosphatidylcholine-hydrolyzing phospholipase D1) [Source:UniProtKB/Swiss-Prot;Acc:Q13393]	YES	http://www.ncbi.nlm.nih.gov/entrez/dispomim.cgi?id=602382
rs250597	18	163980289	AG	+	656	1	0.236632	0.450457	190	341	125	653	627	0.078084	0.0944689	0.00200566	0.000228335	8.78385	0.113845	732	78	NA	NA	NA	NA
rs6546786	12	72937527	GA	+	647	0.98628	0.258058	0.0216383	620	26	1	645	619	0.660801	0.623579	0.00010495	0.000229799	0.456704	2.1896	44	79	NA	NA	NA	NA
rs32808	18	14571208	GA	+	655	0.998476	0.299436	0.251908	361	258	36	652	626	-0.139257	-0.148454	0.0004257	0.000230302	1.84844	0.540995	155	80	NA	NA	NA	NA
rs3922773	21	121987549	GA	+	654	0.996951	1	0.043578	598	55	1	651	625	0.423541	0.415484	0.000213349	0.000239864	0.889458	1.12428	67	81	NA	NA	NA	NA
rs10505055	21	105205725	CA	+	641	0.977134	0.0109585	0.234009	388	206	47	638	614	0.161229	0.164721	0.000261262	0.000244163	1.07003	0.934555	83	82	RIMS2	Regulating synaptic membrane exocytosis protein 2 (Rab3-interacting molecule 2)(RIM 2) [Source:UniProtKB/Swiss-Prot;Acc:Q9UQ26]	NO	http://www.ncbi.nlm.nih.gov/entrez/dispomim.cgi?id=606630
rs2735455	21	49992695	GA	+	655	0.998476	0.111641	0.0137405	638	16	1	652	626	0.81035	0.811203	0.000271426	0.000244309	1.111	0.900094	92	83	NA	NA	NA	NA
rs1510064	18	83778908	AG	+	655	0.998476	0.541134	0.107634	523	123	9	653	627	0.2061	0.247957	0.0017409	0.000248682	7.00049	0.142847	618	84	NA	NA	NA	NA
rs1040328	14	35832534	GA	+	656	1	0.133662	0.442835	194	343	119	653	627	-0.0996678	-0.098279	0.000156522	0.000251169	0.623172	1.60469	57	85	NA	NA	NA	NA
rs4938776	3	119461841	AC	+	656	1	0.780487	0.166921	456	181	19	653	627	0.164473	0.199406	0.00195486	0.000253336	7.71649	0.129593	705	86	NA	NA	NA	NA
rs7098767	2	124012684	GA	+	655	0.998476	0.109857	0.241985	384	225	46	652	626	0.133554	0.15871	0.0016953	0.000253381	6.69073	0.149461	606	87	NA	NA	NA	NA
rs13102976	17	17588927	AG	+	655	0.998476	0.684605	0.108397	519	130	6	652	626	0.235742	0.260342	0.000695878	0.000254972	2.72923	0.366403	261	88	LCORL	Ligand-dependent nuclear receptor corepressor-like protein [Source:UniProtKB/Swiss-Prot;Acc:Q8N3X6]	NA	NA
rs9866473	16	172922392	AG	+	653	0.995427	0.516138	0.405819	226	324	103	650	624	-0.099512	-0.106138	0.000434061	0.000255426	1.69936	0.588458	157	89	PLD1	Phospholipase D1 (PLD 1)(hPLD1)(EC 3.1.4.4)(Choline phosphatase 1)(Phosphatidylcholine-hydrolyzing phospholipase D1) [Source:UniProtKB/Swiss-Prot;Acc:Q13393]	YES	http://www.ncbi.nlm.nih.gov/entrez/dispomim.cgi?id=602382
rs10967750	22	27156159	AG	+	655	0.998476	0.0390487	0.218321	391	242	22	652	626	-0.155085	-0.164289	0.000385757	0.000262087	1.47187	0.679409	135	90	TEK	Angiopoietin-1 receptor Precursor (EC 2.7.10.1)(Tyrosine-protein kinase receptor TIE-2)(hTIE2)(Tyrosine-protein kinase receptor TEK)(Tunica interna endothelial cell kinase)(p140 TEK)(CD202b antigen) [Source:UniProtKB/Swiss-Prot;Acc:Q02763]	NO	http://www.ncbi.nlm.nih.gov/entrez/dispomim.cgi?id=600221
rs10486388	20	20258403	GA	+	655	0.998476	0.897978	0.18626	434	198	23	652	626	0.164442	0.179634	0.00079091	0.000262431	3.01378	0.331809	296	91	NA	NA	NA	NA
rs2190358	12	101947656	GA	+	656	1	0.339959	0.429878	207	334	115	653	627	-0.106269	-0.100125	8.01607e-05	0.000262859	0.304957	3.27915	37	92	NA	NA	NA	NA
rs845570	13	12712074	GA	+	654	0.996951	1.42351e-05	0.100153	541	95	18	651	625	0.264937	0.274108	0.000314042	0.000263006	1.19405	0.837486	110	93	NA	NA	NA	NA
rs6520023	15	45251675	GA	+	656	1	0.787171	0.316311	308	281	67	653	627	0.115201	0.127259	0.000708598	0.000263625	2.6879	0.372037	264	94	CELSR1	Cadherin EGF LAG seven-pass G-type receptor 1 Precursor (Flamingo homolog 2)(hFmi2) [Source:UniProtKB/Swiss-Prot;Acc:Q9NYQ6]	NO	http://www.ncbi.nlm.nih.gov/entrez/dispomim.cgi?id=604523
rs432379	13	46381046	GA	+	656	1	0.220779	0.396341	231	330	95	653	627	0.0997931	0.106659	0.000498452	0.000267617	1.86256	0.536896	182	95	NA	NA	NA	NA
rs4492741	2	58993194	GA	+	644	0.981707	0.857392	0.125776	491	144	9	642	616	0.201541	0.236998	0.00145521	0.000276775	5.25774	0.190196	525	96	NA	NA	NA	NA
rs965143	20	47803642	AC	+	656	1	0.687539	0.262957	354	259	43	653	627	-0.12509	-0.149477	0.00167915	0.000279427	6.00927	0.16641	595	97	PKD1L1	Polycystic kidney disease protein 1-like 1 (Polycystin-1L1)(PC1-like 1 protein) [Source:UniProtKB/Swiss-Prot;Acc:Q8TDX9]	NO	http://www.ncbi.nlm.nih.gov/entrez/dispomim.cgi?id=609721
rs1459498	10	52150313	AG	+	656	1	0.689674	0.265244	356	252	48	653	627	0.13477	0.145977	0.000622936	0.000284701	2.18804	0.45703	226	98	NA	NA	NA	NA
rs13116507	17	144258888	AG	+	656	1	0.0520681	0.21875	409	207	40	653	627	0.162176	0.165435	0.000271293	0.000284733	0.952796	1.04954	91	99	NA	NA	NA	NA
rs737148	12	42868623	GA	+	656	1	0.234992	0.308689	320	267	69	653	627	0.119605	0.126705	0.000540188	0.000289804	1.86398	0.536487	201	100	HAAO	3-hydroxyanthranilate 3,4-dioxygenase (EC 1.13.11.6)(3-hydroxyanthranilic acid dioxygenase)(3-hydroxyanthranilate oxygenase)(3-HAO) [Source:UniProtKB/Swiss-Prot;Acc:P46952]	NO	http://www.ncbi.nlm.nih.gov/entrez/dispomim.cgi?id=604521
rs7261862	13	33579696	AG	+	656	1	0.530803	0.105183	523	128	5	653	627	-0.241486	-0.25591	0.000458606	0.000291259	1.57457	0.635096	168	101	C20orf173	Uncharacterized protein C20orf173 [Source:UniProtKB/Swiss-Prot;Acc:Q96LM9]	NA	NA
rs7822476	21	91876624	GA	+	656	1	0.332689	0.278963	346	254	56	653	627	0.12176	0.139488	0.00147141	0.000291739	5.04359	0.198272	529	102	NECAB1	N-terminal EF-hand calcium-binding protein 1 (EF-hand calcium-binding protein 1)(Neuronal calcium-binding protein 1) [Source:UniProtKB/Swiss-Prot;Acc:Q8N987]	NA	NA
rs10519336	18	112508003	GA	+	655	0.998476	1	0.374809	256	307	92	652	626	-0.105246	-0.112306	0.000634315	0.000292246	2.17048	0.460727	233	103	MCC	Colorectal mutant cancer protein (Protein MCC) [Source:UniProtKB/Swiss-Prot;Acc:P23508]	YES	http://www.ncbi.nlm.nih.gov/entrez/dispomim.cgi?id=159350
rs365578	18	52973566	CA	+	650	0.990854	0.923742	0.286923	331	265	54	647	621	-0.125006	-0.139473	0.00083903	0.000292394	2.86952	0.34849	307	104	NDUFS4	NADH dehydrogenase [ubiquinone] iron-sulfur protein 4, mitochondrial Precursor (NADH-ubiquinone oxidoreductase 18 kDa subunit)(Complex I-18 kDa)(CI-18 kDa)(Complex I-AQDQ)(CI-AQDQ) [Source:UniProtKB/Swiss-Prot;Acc:O43181]	YES	http://www.ncbi.nlm.nih.gov/entrez/dispomim.cgi?id=602694
rs2608202	8	20033099	GA	+	618	0.942073	0.00705853	0.281553	333	222	63	615	591	-0.141784	-0.152385	0.000610251	0.000292407	2.08699	0.479159	222	105	NA	NA	NA	NA
rs379439	18	53038540	AC	+	649	0.989329	1	0.285824	331	265	53	646	621	-0.125518	-0.139539	0.000836213	0.000295826	2.82671	0.353769	305	106	NA	NA	NA	NA
rs2350888	17	46155629	GA	+	655	0.998476	0.0272815	0.00687023	647	7	1	652	626	1.27646	1.29793	0.000400882	0.000296237	1.35324	0.738965	142	107	NA	NA	NA	NA
rs11257804	2	12536061	GA	+	656	1	0.685761	0.405488	229	322	105	653	627	0.0940047	0.101083	0.000643176	0.000297013	2.16548	0.461792	236	108	CAMK1D	Calcium/calmodulin-dependent protein kinase type 1D (EC 2.7.11.17)(CaM kinase I delta)(CaM kinase ID)(CaM-KI delta)(CaMKI-delta)(CaMKI delta)(Camk1D)(CamKI-like protein kinase)(CKLiK) [Source:UniProtKB/Swiss-Prot;Acc:Q8IU85]	NO	http://www.ncbi.nlm.nih.gov/entrez/dispomim.cgi?id=607957
rs12712846	12	42607367	GA	+	656	1	0.226052	0.410061	236	302	118	653	627	0.0934885	0.106945	0.00113621	0.00030191	3.76342	0.265716	408	109	MTA3	Metastasis-associated protein MTA3 [Source:UniProtKB/Swiss-Prot;Acc:Q9BTC8]	YES	http://www.ncbi.nlm.nih.gov/entrez/dispomim.cgi?id=609050
rs2888839	12	42614885	GA	+	656	1	0.226052	0.410061	236	302	118	653	627	0.0934885	0.106945	0.00113621	0.00030191	3.76342	0.265716	409	110	MTA3	Metastasis-associated protein MTA3 [Source:UniProtKB/Swiss-Prot;Acc:Q9BTC8]	YES	http://www.ncbi.nlm.nih.gov/entrez/dispomim.cgi?id=609050
rs10508667	2	24321023	GA	+	654	0.996951	0.298996	0.343272	288	283	83	651	626	-0.118124	-0.121809	0.000365276	0.000306345	1.19237	0.838669	127	111	KIAA1217	Sickle tail protein homolog [Source:UniProtKB/Swiss-Prot;Acc:Q5T5P2]	NA	NA
rs1782644	2	80671181	AG	+	654	0.996951	0.505221	0.0634557	572	81	1	651	626	0.355957	0.336071	0.000138962	0.000309601	0.448842	2.22795	51	112	ZMIZ1	Zinc finger MIZ domain-containing protein 1 (Retinoic acid-induced protein 17)(PIAS-like protein Zimp10) [Source:UniProtKB/Swiss-Prot;Acc:Q9ULJ6]	YES	http://www.ncbi.nlm.nih.gov/entrez/dispomim.cgi?id=607159
rs1748329	2	26987004	AG	+	656	1	1	0.0449695	598	57	1	653	627	0.333034	0.401915	0.00171857	0.00031331	5.48519	0.182309	610	113	NA	NA	NA	NA
rs11998848	22	121684717	AG	+	655	0.998476	0.698298	0.0526718	588	65	2	652	626	0.358767	0.37394	0.000535753	0.000314284	1.70468	0.586621	196	114	NA	NA	NA	NA
rs1889528	22	83622950	GA	+	656	1	0.476428	0.443598	198	334	124	653	627	-0.0887134	-0.0951317	0.000683839	0.000319143	2.14273	0.466693	255	115	NA	NA	NA	NA
rs1249963	4	53276390	AG	+	656	1	0.26545	0.196646	428	198	30	653	627	0.166337	0.17134	0.000439748	0.000325029	1.35295	0.739126	161	116	NA	NA	NA	NA
rs10868142	22	86111435	GA	+	655	0.998476	0.536289	0.147328	478	161	16	652	626	0.18115	0.218035	0.00210161	0.000328479	6.398	0.156299	759	117	SLC28A3	Solute carrier family 28 member 3 (Concentrative Na(+)-nucleoside cotransporter 3)(hCNT3) [Source:UniProtKB/Swiss-Prot;Acc:Q9HAS3]	NO	http://www.ncbi.nlm.nih.gov/entrez/dispomim.cgi?id=608269
rs9949102	10	42382046	GA	+	655	0.998476	0.335203	0.171756	453	179	23	652	626	-0.166476	-0.197752	0.00183611	0.000333945	5.49825	0.181876	648	118	LOXHD1	Lipoxygenase homology domain-containing protein 1 [Source:UniProtKB/Swiss-Prot;Acc:Q8IVV2]	NA	NA
rs1375933	7	31088800	AG	+	655	0.998476	0.45171	0.0847328	550	99	6	652	626	0.271189	0.292798	0.000609373	0.000335288	1.81746	0.550217	221	119	FMN1	formin 1 [Source:RefSeq peptide;Acc:NP_001096654]	NO	http://www.ncbi.nlm.nih.gov/entrez/dispomim.cgi?id=136535
rs2853129	21	105447572	AG	+	656	1	1	0.0617378	577	77	2	653	627	0.305924	0.34216	0.000883138	0.000336895	2.62141	0.381475	319	120	NA	NA	NA	NA
rs8088250	10	52128915	AG	+	647	0.98628	0.414193	0.260433	358	241	48	644	618	0.135484	0.148872	0.000862773	0.000342454	2.51938	0.396922	315	121	NA	NA	NA	NA
rs1049164	22	92698027	GA	+	650	0.990854	0.87212	0.142308	477	161	12	647	622	-0.191969	-0.210129	0.000712852	0.000343149	2.07738	0.481375	268	122	SYK	Tyrosine-protein kinase SYK (EC 2.7.10.2)(Spleen tyrosine kinase) [Source:UniProtKB/Swiss-Prot;Acc:P43405]	NO	http://www.ncbi.nlm.nih.gov/entrez/dispomim.cgi?id=600085
rs2409809	21	11584559	GA	+	654	0.996951	0.685285	0.261468	359	248	47	651	625	-0.1219	-0.140854	0.00177276	0.000350324	5.06034	0.197615	630	123	NA	NA	NA	NA
rs429738	15	19751425	CA	+	656	1	1	0.264482	355	255	46	653	627	-0.135682	-0.143549	0.000602244	0.0003526	1.70801	0.585477	218	124	NA	NA	NA	NA
rs10497172	12	156678543	AG	+	656	1	1	0.00990854	643	13	0	653	627	0.871002	0.841814	0.000237658	0.000353507	0.672286	1.48746	76	125	NA	NA	NA	NA
rs5026446	10	74163927	GA	+	656	1	0.300312	0.0617378	579	73	4	653	627	0.345358	0.344441	0.000296314	0.000356152	0.831985	1.20194	106	126	NA	NA	NA	NA
rs11708205	16	172954058	AG	+	656	1	0.191805	0.160061	458	186	12	653	627	0.192824	0.19021	0.000266593	0.000356758	0.747265	1.33821	90	127	PLD1	Phospholipase D1 (PLD 1)(hPLD1)(EC 3.1.4.4)(Choline phosphatase 1)(Phosphatidylcholine-hydrolyzing phospholipase D1) [Source:UniProtKB/Swiss-Prot;Acc:Q13393]	YES	http://www.ncbi.nlm.nih.gov/entrez/dispomim.cgi?id=602382
rs9390519	19	148360970	AG	+	656	1	0.574281	0.295732	322	280	54	653	627	0.140688	0.13086	9.61654e-05	0.000359807	0.26727	3.74154	42	128	NA	NA	NA	NA
rs12195819	19	155919719	AG	+	655	0.998476	0.0481738	0.180916	447	179	29	652	626	-0.180036	-0.190299	0.000657536	0.000362399	1.8144	0.551147	242	129	NA	NA	NA	NA
rs675417	10	8416648	GA	+	655	0.998476	0.00298803	0.338931	269	328	58	652	626	0.109999	0.113508	0.000364328	0.000363639	1.0019	0.998107	126	130	NA	NA	NA	NA
rs2690751	12	190763511	GA	+	654	0.996951	0.0408992	0.279052	329	285	40	651	625	0.129909	0.138222	0.000662246	0.000365138	1.81369	0.551363	244	131	NA	Uncharacterized protein MGC13057 [Source:UniProtKB/Swiss-Prot;Acc:Q9BSF0]	NA	NA
rs4504494	19	129954780	GA	+	651	0.992378	0.241542	0.0384025	603	46	2	648	622	0.430212	0.445438	0.000416133	0.000366406	1.13572	0.880502	151	132	ARHGAP18	Rho GTPase-activating protein 18 (Rho-type GTPase-activating protein 18)(MacGAP) [Source:UniProtKB/Swiss-Prot;Acc:Q8N392]	NA	NA
rs1077166	15	43489769	AG	+	656	1	0.180149	0.451982	188	343	125	653	627	-0.0930364	-0.0945597	0.000305126	0.000367224	0.830898	1.20352	108	133	PRR5	Protor-1 (Protein observed with Rictor-1)(Proline-rich protein 5) [Source:UniProtKB/Swiss-Prot;Acc:P85299]	NO	http://www.ncbi.nlm.nih.gov/entrez/dispomim.cgi?id=609406
rs2151638	22	121675566	AC	+	656	1	0.697893	0.0525915	589	65	2	653	627	0.357025	0.369914	0.000573997	0.000367368	1.56246	0.640017	210	135	NA	NA	NA	NA
rs3934947	22	121680240	AG	+	656	1	0.697893	0.0525915	589	65	2	653	627	0.357025	0.369914	0.000573997	0.000367368	1.56246	0.640017	211	136	NA	NA	NA	NA
rs7864914	22	121671236	AG	+	656	1	0.697893	0.0525915	589	65	2	653	627	0.357025	0.369914	0.000573997	0.000367368	1.56246	0.640017	209	134	NA	NA	NA	NA
rs3779341	20	77506051	AG	+	656	1	0.244037	0.114329	511	140	5	653	627	0.228436	0.230051	0.000291578	0.000371679	0.784487	1.27472	103	137	MAGI2	Membrane-associated guanylate kinase, WW and PDZ domain-containing protein 2 (Membrane-associated guanylate kinase inverted 2)(MAGI-2)(Atrophin-1-interacting protein 1)(Atrophin-1-interacting protein A) [Source:UniProtKB/Swiss-Prot;Acc:Q86UL8]	NO	http://www.ncbi.nlm.nih.gov/entrez/dispomim.cgi?id=606382
rs6442344	16	13007126	GA	+	655	0.998476	0.499079	0.0946565	535	116	4	652	627	0.267532	0.27044	0.000327205	0.000373149	0.876876	1.14041	114	138	NA	NA	NA	NA
rs2441865	21	105235278	GA	+	654	0.996951	0.0614954	0.252294	375	228	51	651	625	0.144312	0.147383	0.00036899	0.000375875	0.981682	1.01866	129	139	RIMS2	Regulating synaptic membrane exocytosis protein 2 (Rab3-interacting molecule 2)(RIM 2) [Source:UniProtKB/Swiss-Prot;Acc:Q9UQ26]	NO	http://www.ncbi.nlm.nih.gov/entrez/dispomim.cgi?id=606630
rs9427700	1	188048192	GA	+	652	0.993902	0.613199	0.191718	428	198	26	649	624	0.17111	0.175452	0.000376519	0.000377033	0.998637	1.00137	131	140	NA	NA	NA	NA
rs17585243	21	16748064	AC	+	632	0.963415	0.581285	0.174051	433	178	21	629	606	0.185011	0.185847	0.000341971	0.000377531	0.905809	1.10399	120	141	NA	NA	NA	NA
rs1333924	22	121735187	GA	+	655	0.998476	1	0.1	530	119	6	652	626	0.236582	0.254574	0.00088837	0.000383689	2.31534	0.431902	326	142	NA	NA	NA	NA
rs2317079	19	634565	AG	+	656	1	0.875598	0.144817	480	162	14	653	627	0.200658	0.203061	0.000397105	0.000383749	1.0348	0.966367	140	143	EXOC2	Exocyst complex component 2 (Exocyst complex component Sec5) [Source:UniProtKB/Swiss-Prot;Acc:Q96KP1]	NA	NA
rs7306935	4	101561560	AC	+	633	0.964939	0.668117	0.104265	509	116	8	630	607	-0.262883	-0.255619	0.000230974	0.000384711	0.600383	1.6656	74	144	NA	NA	NA	NA
rs8086400	10	65639534	GA	+	656	1	0.192236	0.208079	417	205	34	653	627	0.174671	0.168351	0.000178966	0.000385947	0.463707	2.15654	59	145	DOK6	Docking protein 6 (Downstream of tyrosine kinase 6) [Source:UniProtKB/Swiss-Prot;Acc:Q6PKX4]	NO	http://www.ncbi.nlm.nih.gov/entrez/dispomim.cgi?id=611402
rs1465010	16	54821369	AG	+	655	0.998476	0.0597349	0.118321	504	147	4	652	626	-0.214387	-0.23147	0.000790859	0.000387942	2.0386	0.490532	294	146	CACNA2D3	Voltage-dependent calcium channel subunit alpha-2/delta-3 Precursor (Voltage-gated calcium channel subunit alpha-2/delta-3) [Contains Voltage-dependent calcium channel subunit alpha-2-3;Voltage-dependent calcium channel subunit delta-3] [Source:UniProtKB/Swiss-Prot;Acc:Q8IZS8]	NO	http://www.ncbi.nlm.nih.gov/entrez/dispomim.cgi?id=606399
rs9422546	2	43391505	CA	+	656	1	0.554844	0.36128	271	296	89	653	627	0.108422	0.111127	0.000472348	0.000391229	1.20734	0.828265	171	147	NA	NA	NA	NA
rs2406550	8	58254520	GA	+	655	0.998476	0.296562	0.249618	374	235	46	652	626	-0.143294	-0.142755	0.000386884	0.000394118	0.981644	1.0187	137	148	NA	NA	NA	NA
rs10488031	20	37043379	GA	+	656	1	0.123838	0.0144817	638	17	1	653	627	0.739906	0.752005	0.000631414	0.000394749	1.59953	0.625183	231	149	ELMO1	Engulfment and cell motility protein 1 (CED-12 homolog) [Source:UniProtKB/Swiss-Prot;Acc:Q92556]	NO	http://www.ncbi.nlm.nih.gov/entrez/dispomim.cgi?id=606420
rs1853618	2	110988631	CA	+	656	1	0.254947	0.0213415	629	26	1	653	627	0.562044	0.618371	0.000650011	0.000395051	1.64538	0.607761	241	150	NA	NA	NA	NA
rs2125301	3	91586478	AC	+	655	0.998476	0.576104	0.298473	319	281	55	652	626	0.131451	0.129249	0.000257988	0.000396648	0.65042	1.53747	81	151	NA	NA	NA	NA
rs2230661	2	43372909	CA	+	655	0.998476	0.498438	0.360305	272	294	89	652	626	0.108576	0.111216	0.000475794	0.000397837	1.19595	0.836154	175	152	ZNF239	Zinc finger protein 239 (Zinc finger protein MOK-2)(HOK-2) [Source:UniProtKB/Swiss-Prot;Acc:Q16600]	NO	http://www.ncbi.nlm.nih.gov/entrez/dispomim.cgi?id=601069
rs266851	11	56028151	GA	+	656	1	0.703315	0.116616	513	133	10	653	627	0.250879	0.240844	0.000218639	0.000399312	0.547538	1.82636	70	153	NA	NA	NA	NA
rs17652533	8	76809117	AG	+	656	1	0.840115	0.108232	522	126	8	653	627	0.236428	0.24218	0.000493197	0.000405469	1.21636	0.822125	180	154	WWOX	WW domain-containing oxidoreductase (EC 1.1.1.-)(Fragile site FRA16D oxidoreductase) [Source:UniProtKB/Swiss-Prot;Acc:Q9NZC7]	NO	http://www.ncbi.nlm.nih.gov/entrez/dispomim.cgi?id=605131
rs3773786	16	161093605	GA	+	656	1	0.606039	0.253811	368	243	45	653	627	0.13128	0.147139	0.00121168	0.000405777	2.98609	0.334886	439	155	SCHIP1	Schwannomin-interacting protein 1 (SCHIP-1) [Source:UniProtKB/Swiss-Prot;Acc:Q9P0W5]	NA	NA
rs2148004	5	41595839	AG	+	655	0.998476	0.0211787	0.175573	454	172	29	652	626	0.181784	0.188226	0.000557285	0.000408761	1.36335	0.733486	204	156	DGKH	Diacylglycerol kinase eta (DAG kinase eta)(EC 2.7.1.107)(Diglyceride kinase eta)(DGK-eta) [Source:UniProtKB/Swiss-Prot;Acc:Q86XP1]	NO	http://www.ncbi.nlm.nih.gov/entrez/dispomim.cgi?id=611622
rs10788271	2	124026609	GA	+	656	1	0.433933	0.22561	397	222	37	653	627	0.130307	0.15838	0.00306043	0.00040919	7.47923	0.133704	1108	157	BTBD16	BTB/POZ domain-containing protein 16 [Source:UniProtKB/Swiss-Prot;Acc:Q32M84]	NA	NA
rs6543570	12	240266103	AG	+	656	1	0.74548	0.403201	236	311	109	653	627	0.103065	0.103964	0.000347245	0.000412678	0.841442	1.18844	123	158	NA	NA	NA	NA
rs1391334	17	167247157	AC	+	649	0.989329	0.650701	0.317411	305	276	68	646	620	-0.111266	-0.126275	0.00148702	0.000412855	3.60179	0.27764	534	159	NA	NA	NA	NA

## Sheet: S1d_SE_TG
SNP	Chromosome	Position	Coding	Strand	SampleSize.total	CallRate	p.HWE	Q.2	P.11	P.12	P.22	SampleSize.una	SampleSize.adj	effB.una	effB.adj	P1df.una	P1df.adj	p.ratio.unaBYadj	p.ratio.adjBYuna	SNP.rank.una	SNP.rank.adj	SNP	GeneSymbol	GeneDescription	GeneRelevance	GeneOMIM
rs10511977	22	71780270	AC	+	648	0.987805	0.0022589	0.0825617	552	85	11	645	619	0.416291	0.398522	1.02675e-06	1.2853e-06	0.798842	1.25181	3	1	rs10511977	NA	NA	NA	NA
rs2286516	9	15156385	AG	+	655	0.998476	0.0492273	0.322137	312	264	79	652	626	0.181269	0.168118	1.05566e-06	1.97546e-06	0.534386	1.87131	4	2	rs2286516	TEKT3	Tektin-3 [Source:UniProtKB/Swiss-Prot;Acc:Q9BXF9]	NO	http://www.ncbi.nlm.nih.gov/entrez/dispomim.cgi?id=612683
rs9319758	10	64003854	AC	+	644	0.981707	0.366804	0.153727	464	162	18	641	617	0.22712	0.26871	0.000135092	2.40491e-06	56.1733	0.017802	51	3	rs9319758	NA	NA	NA	NA
rs230884	9	15212798	CA	+	656	1	0.436839	0.345274	286	287	83	653	627	0.157445	0.153981	5.37318e-06	2.85667e-06	1.88093	0.531653	11	4	rs230884	NA	NA	NA	NA
rs4741029	22	1047204	AG	+	656	1	0.424012	0.0289634	619	36	1	653	627	0.577461	0.598632	3.23033e-05	3.16453e-06	10.2079	0.097963	23	6	rs4741029	DMRT2	Doublesex- and mab-3-related transcription factor 2 (Doublesex-like 2 protein)(DSXL-2) [Source:UniProtKB/Swiss-Prot;Acc:Q9Y5R5]	NO	http://www.ncbi.nlm.nih.gov/entrez/dispomim.cgi?id=604935
rs869939	22	1043465	AC	+	656	1	0.424012	0.0289634	619	36	1	653	627	0.577461	0.598632	3.23033e-05	3.16453e-06	10.2079	0.097963	22	5	rs869939	DMRT2	Doublesex- and mab-3-related transcription factor 2 (Doublesex-like 2 protein)(DSXL-2) [Source:UniProtKB/Swiss-Prot;Acc:Q9Y5R5]	NO	http://www.ncbi.nlm.nih.gov/entrez/dispomim.cgi?id=604935
rs9319757	10	64003719	AG	+	656	1	0.662862	0.159299	465	173	18	653	627	0.2101	0.249924	0.000222653	4.63237e-06	48.0646	0.0208053	82	7	rs9319757	NA	NA	NA	NA
rs5978451	23	11542747	GA	+	656	1	0.592046	0.189787	481	101	74	653	627	0.246374	0.274017	9.92453e-05	4.88766e-06	20.3053	0.0492483	42	8	rs5978451	NA	NA	NA	NA
rs7223727	9	15183989	AG	+	656	1	0.306422	0.300305	327	264	65	653	627	0.184241	0.166105	1.91659e-06	5.76273e-06	0.332583	3.00676	8	9	rs7223727	TEKT3	Tektin-3 [Source:UniProtKB/Swiss-Prot;Acc:Q9BXF9]	NO	http://www.ncbi.nlm.nih.gov/entrez/dispomim.cgi?id=612683
rs12288686	3	92788073	AG	+	655	0.998476	0.430175	0.448855	204	314	137	652	626	0.114912	0.118915	3.3727e-05	6.3743e-06	5.2911	0.188997	24	10	rs12288686	CCDC67	Coiled-coil domain-containing protein 67 [Source:UniProtKB/Swiss-Prot;Acc:Q05D60]	NA	NA
rs6511939	11	14545425	GA	+	655	0.998476	1	0.0114504	640	15	0	652	626	1.07025	0.9996	1.00883e-05	8.36391e-06	1.20617	0.82907	12	11	rs6511939	NA	NA	NA	NA
rs11140986	22	71750691	GA	+	647	0.98628	0.0471147	0.0780526	554	85	8	644	619	0.407963	0.364428	1.88155e-06	8.79872e-06	0.213844	4.67631	7	12	rs11140986	NA	NA	NA	NA
rs8096471	10	59099373	GA	+	655	0.998476	0.413685	0.212214	410	212	33	652	626	0.182087	0.20107	0.000171444	1.35263e-05	12.6749	0.0788963	67	13	rs8096471	BCL2	Apoptosis regulator Bcl-2 [Source:UniProtKB/Swiss-Prot;Acc:P10415]	NO	http://www.ncbi.nlm.nih.gov/entrez/dispomim.cgi?id=151430
rs5979449	23	11581283	AG	+	639	0.974085	0.129033	0.187011	475	89	75	636	610	0.23617	0.266011	0.000277816	1.53091e-05	18.1472	0.055105	102	14	rs5979449	NA	NA	NA	NA
rs7803082	20	271353	AG	+	655	0.998476	0.299519	0.0412214	603	50	2	652	626	0.467772	0.479621	9.6377e-05	1.62157e-05	5.94344	0.168253	41	15	rs7803082	NA	NA	NA	NA
rs7815277	21	132029838	AG	+	656	1	0.514871	0.182165	436	201	19	653	627	0.198773	0.211157	0.000145028	1.78788e-05	8.11175	0.123278	58	16	rs7815277	ADCY8	Adenylate cyclase type 8 (EC 4.6.1.1)(Adenylate cyclase type VIII)(ATP pyrophosphate-lyase 8)(Adenylyl cyclase 8)(Ca(2+)/calmodulin-activated adenylyl cyclase) [Source:UniProtKB/Swiss-Prot;Acc:P40145]	NO	http://www.ncbi.nlm.nih.gov/entrez/dispomim.cgi?id=103070
rs1107882	23	11591000	AG	+	655	0.998476	0.130541	0.184733	489	90	76	652	626	0.230218	0.259573	0.000377289	2.29947e-05	16.4077	0.0609471	141	17	rs1107882	NA	NA	NA	NA
rs5975721	23	135253151	GA	+	656	1	0.728653	0.353659	342	164	150	653	627	0.131031	0.16502	0.00152117	2.30978e-05	65.8576	0.0151843	511	18	rs5975721	NA	NA	NA	NA
rs4830746	23	11613656	AG	+	656	1	1	0.262957	420	127	109	653	627	0.171763	0.205595	0.000814011	2.6562e-05	30.6457	0.032631	286	19	rs4830746	NA	NA	NA	NA
rs5930931	23	135254634	CA	+	645	0.983232	1	0.351163	341	155	149	642	617	0.13487	0.166711	0.00139068	2.72559e-05	51.023	0.019599	468	20	rs5930931	NA	NA	NA	NA
rs12631251	16	170214177	GA	+	654	0.996951	1	0.0611621	576	76	2	651	625	0.311634	0.408783	0.00160005	2.8556e-05	56.032	0.0178469	534	21	rs12631251	NA	NA	NA	NA
rs3793486	22	2049341	AG	+	656	1	0.0541107	0.0914634	546	100	10	653	627	0.287386	0.329148	0.000405195	3.2471e-05	12.4787	0.0801367	147	22	rs3793486	SMARCA2	Probable global transcription activator SNF2L2 (EC 3.6.1.-)(ATP-dependent helicase SMARCA2)(SNF2-alpha)(SWI/SNF-related matrix-associated actin-dependent regulator of chromatin subfamily A member 2)(hBRM) [Source:UniProtKB/Swiss-Prot;Acc:P51531]	NO	http://www.ncbi.nlm.nih.gov/entrez/dispomim.cgi?id=600014
rs13395560	12	207227055	GA	+	656	1	0.83957	0.259909	358	255	43	653	627	-0.168264	-0.161445	5.57666e-05	4.21912e-05	1.32176	0.756567	30	23	rs13395560	NA	NA	NA	NA
rs3793487	22	2076352	GA	+	656	1	0.0403457	0.0716463	569	80	7	653	627	0.297311	0.369143	0.0015768	4.32985e-05	36.417	0.0274597	528	24	rs3793487	SMARCA2	Probable global transcription activator SNF2L2 (EC 3.6.1.-)(ATP-dependent helicase SMARCA2)(SNF2-alpha)(SWI/SNF-related matrix-associated actin-dependent regulator of chromatin subfamily A member 2)(hBRM) [Source:UniProtKB/Swiss-Prot;Acc:P51531]	NO	http://www.ncbi.nlm.nih.gov/entrez/dispomim.cgi?id=600014
rs3823763	20	33374419	AC	+	651	0.992378	0.182495	0.482335	183	308	160	648	623	-0.0998388	-0.0976895	9.5775e-05	4.44601e-05	2.15418	0.464214	40	25	rs3823763	BBS9	Protein PTHB1 (Parathyroid hormone-responsive B1 gene protein)(Bardet-Biedl syndrome 9 protein) [Source:UniProtKB/Swiss-Prot;Acc:Q3SYG4]	YES	http://www.ncbi.nlm.nih.gov/entrez/dispomim.cgi?id=607968
rs1538157	22	1278320	GA	+	656	1	0.399362	0.0503049	590	66	0	653	627	0.432346	0.399892	3.09578e-05	4.58604e-05	0.675045	1.48138	21	26	rs1538157	NA	NA	NA	NA
rs546735	10	64024209	GA	+	656	1	0.303323	0.254573	359	260	37	653	627	0.152679	0.161806	0.000272679	4.6301e-05	5.88926	0.1698	101	28	rs546735	NA	NA	NA	NA
rs555604	10	64020415	GA	+	656	1	0.303323	0.254573	359	260	37	653	627	0.152679	0.161806	0.000272679	4.6301e-05	5.88926	0.1698	100	27	rs555604	NA	NA	NA	NA
rs321365	3	110502610	AG	+	655	0.998476	0.825778	0.0992366	532	116	7	652	626	0.302458	0.296477	6.04368e-05	4.70082e-05	1.28567	0.777807	31	29	rs321365	NA	NA	NA	NA
rs656971	10	64027056	AG	+	654	0.996951	0.255563	0.253823	358	260	36	651	625	0.152	0.161731	0.000293074	4.72941e-05	6.19685	0.161372	106	30	rs656971	NA	NA	NA	NA
rs13277268	21	40507865	CA	+	656	1	1	0.0137195	638	18	0	653	627	0.894722	0.821308	1.49544e-05	4.85796e-05	0.307833	3.24852	17	31	rs13277268	ZMAT4	Zinc finger matrin-type protein 4 [Source:UniProtKB/Swiss-Prot;Acc:Q9H898]	NA	NA
rs7860088	22	2056493	AC	+	656	1	0.0800601	0.0746951	565	84	7	653	627	0.292454	0.355741	0.00141705	5.07293e-05	27.9335	0.0357993	484	32	rs7860088	SMARCA2	Probable global transcription activator SNF2L2 (EC 3.6.1.-)(ATP-dependent helicase SMARCA2)(SNF2-alpha)(SWI/SNF-related matrix-associated actin-dependent regulator of chromatin subfamily A member 2)(hBRM) [Source:UniProtKB/Swiss-Prot;Acc:P51531]	NO	http://www.ncbi.nlm.nih.gov/entrez/dispomim.cgi?id=600014
rs2188525	20	87062708	CA	+	656	1	1	0.0106707	642	14	0	653	627	1.15293	0.902663	1.74837e-06	5.07895e-05	0.0344238	29.0497	6	33	rs2188525	ABCB1	Multidrug resistance protein 1 (EC 3.6.3.44)(ATP-binding cassette sub-family B member 1)(P-glycoprotein 1)(CD243 antigen) [Source:UniProtKB/Swiss-Prot;Acc:P08183]	NO	http://www.ncbi.nlm.nih.gov/entrez/dispomim.cgi?id=171050
rs5935752	23	14346034	CA	+	653	0.995427	0.712689	0.0765697	576	54	23	650	624	0.38763	0.394893	0.00017414	5.09798e-05	3.41586	0.292752	70	34	rs5935752	NA	NA	NA	NA
rs5935128	23	11569542	AG	+	654	0.996951	0.895273	0.296636	390	140	124	651	625	0.150224	0.181471	0.00143112	5.103e-05	28.0447	0.0356573	487	35	rs5935128	NA	NA	NA	NA
rs10804779	16	158741731	CA	+	650	0.990854	0.590044	0.125385	495	147	8	647	621	0.252523	0.265552	0.000148826	5.14878e-05	2.89051	0.345959	59	36	rs10804779	NA	NA	NA	NA
rs17745314	15	18237342	GA	+	656	1	1	0.00838415	645	11	0	653	627	1.03334	1.03685	0.000175969	5.30465e-05	3.31725	0.301454	71	37	rs17745314	NA	NA	NA	NA
rs1367424	12	195630678	AG	+	655	0.998476	0.304082	0.130534	498	143	14	652	626	0.217189	0.251355	0.00105548	5.51919e-05	19.1239	0.0522907	375	38	rs1367424	NA	NA	NA	NA
rs230987	9	15193154	AC	+	656	1	0.311117	0.363567	272	291	93	653	627	0.128527	0.128608	0.000138538	5.73889e-05	2.41402	0.414247	53	39	rs230987	NA	NA	NA	NA
rs17047144	12	25871610	GA	+	656	1	0.379565	0.0449695	599	55	2	653	627	0.565691	0.434254	8.62973e-07	5.82343e-05	0.014819	67.481	2	40	rs17047144	ASXL2	Putative Polycomb group protein ASXL2 (Additional sex combs-like protein 2) [Source:UniProtKB/Swiss-Prot;Acc:Q76L83]	NA	NA
rs10521575	23	116510075	AG	+	656	1	0.613443	0.144817	525	72	59	653	627	0.268141	0.287967	0.000422263	6.45043e-05	6.54628	0.152759	156	41	rs10521575	NA	NA	NA	NA
rs7891488	23	120987113	AG	+	655	0.998476	1	0.00610687	649	4	2	652	626	1.54909	1.51301	0.000134238	6.72512e-05	1.99607	0.500984	50	42	rs7891488	NA	NA	NA	NA
rs683979	10	64004768	GA	+	654	0.996951	0.936824	0.440367	204	324	126	651	625	0.0956224	0.106172	0.000623514	6.72886e-05	9.26626	0.107918	229	43	rs683979	NA	NA	NA	NA
rs2160144	6	75089508	AG	+	656	1	0.718384	0.058689	580	75	1	653	627	0.395668	0.358023	3.94429e-05	6.8618e-05	0.574818	1.73968	25	44	rs2160144	NA	NA	NA	NA
rs9915181	9	26307820	GA	+	656	1	0.504962	0.0983232	535	113	8	653	627	0.297726	0.284356	7.68354e-05	6.94016e-05	1.10711	0.903251	33	45	rs9915181	ADAP2	Centaurin-alpha-2 [Source:UniProtKB/Swiss-Prot;Acc:Q9NPF8]	NA	NA
rs2275417	22	2087843	GA	+	656	1	0.0701992	0.0724085	568	81	7	653	627	0.301966	0.352851	0.00123581	7.25475e-05	17.0345	0.0587045	418	46	rs2275417	SMARCA2	Probable global transcription activator SNF2L2 (EC 3.6.1.-)(ATP-dependent helicase SMARCA2)(SNF2-alpha)(SWI/SNF-related matrix-associated actin-dependent regulator of chromatin subfamily A member 2)(hBRM) [Source:UniProtKB/Swiss-Prot;Acc:P51531]	NO	http://www.ncbi.nlm.nih.gov/entrez/dispomim.cgi?id=600014
rs5956744	23	116545764	GA	+	654	0.996951	0.621465	0.146024	522	73	59	651	625	0.265029	0.284633	0.000465266	7.26213e-05	6.40673	0.156086	178	47	rs5956744	NA	NA	NA	NA
rs724534	23	116542916	CA	+	656	1	0.620572	0.145579	524	73	59	653	627	0.265335	0.284695	0.000460015	7.27147e-05	6.3263	0.15807	171	48	rs724534	NA	NA	NA	NA
rs406601	11	51622541	GA	+	653	0.995427	0.827253	0.234303	384	232	37	650	624	0.152038	0.164152	0.000445851	7.46244e-05	5.9746	0.167375	165	49	rs406601	NA	NA	NA	NA
rs10511976	22	71725433	GA	+	654	0.996951	0.0797924	0.100917	533	110	11	651	625	0.311075	0.277553	2.11471e-05	7.60655e-05	0.278012	3.59697	19	50	rs10511976	NA	NA	NA	NA
rs4897466	19	131131160	CA	+	656	1	0.796174	0.346037	282	294	80	653	627	0.137975	0.129166	5.03939e-05	7.82602e-05	0.643928	1.55297	26	51	rs4897466	NA	NA	NA	NA
rs2115591	12	207236085	CA	+	646	0.984756	0.523339	0.436533	209	310	127	643	617	-0.103675	-0.107944	0.000341925	8.05736e-05	4.24364	0.235647	126	52	rs2115591	NA	NA	NA	NA
rs3785228	8	7619581	GA	+	656	1	0.177905	0.199695	426	198	32	653	627	0.177121	0.1878	0.000479549	8.55513e-05	5.60539	0.1784	182	53	rs3785228		Fox-1 homolog A (Ataxin-2-binding protein 1)(Hexaribonucleotide-binding protein 1) [Source:UniProtKB/Swiss-Prot;Acc:Q9NWB1]	NA	NA
rs7091009	2	109464396	AG	+	655	0.998476	1	0.00687023	646	9	0	652	626	1.14066	1.19381	0.000462814	8.74349e-05	5.29324	0.18892	175	54	rs7091009	NA	NA	NA	NA
rs10512034	22	1990684	GA	+	656	1	0.372373	0.0266768	622	33	1	653	627	0.467287	0.578217	0.002571	9.02926e-05	28.4741	0.0351196	831	55	rs10512034	NA	NA	NA	NA
rs8081389	9	25503925	AG	+	656	1	0.812766	0.0914634	542	108	6	653	627	0.289596	0.288942	0.000254541	9.23894e-05	2.75509	0.362965	94	56	rs8081389	CCDC55	Coiled-coil domain-containing protein 55 [Source:UniProtKB/Swiss-Prot;Acc:Q9H0G5]	NA	NA
rs12101002	6	31214940	GA	+	655	0.998476	1	0.00152672	653	2	0	652	626	2.47119	2.37212	0.000161953	9.51127e-05	1.70275	0.587284	64	57	rs12101002	NUBPL	Nucleotide-binding protein-like [Source:UniProtKB/Swiss-Prot;Acc:Q8TB37]	NA	NA
rs2043128	12	195581649	AG	+	656	1	0.234985	0.4375	215	308	133	653	627	0.0950121	0.105932	0.00101628	9.62206e-05	10.5619	0.0946796	368	58	rs2043128	NA	NA	NA	NA
rs10051401	18	83851169	AG	+	655	0.998476	0.36913	0.187786	428	208	19	652	627	0.229427	0.1845	4.68156e-06	9.93307e-05	0.0471311	21.2174	10	59	rs10051401	NA	NA	NA	NA
rs6846301	17	72566355	AG	+	648	0.987805	0.214803	0.037037	602	44	2	645	620	0.503145	0.50157	0.000181697	0.000104241	1.74304	0.573709	74	60	rs6846301	SLC4A4	Electrogenic sodium bicarbonate cotransporter 1 (Sodium bicarbonate cotransporter)(Na(+)/HCO3(-) cotransporter)(Solute carrier family 4 member 4)(kNBC1) [Source:UniProtKB/Swiss-Prot;Acc:Q9Y6R1]	NO	http://www.ncbi.nlm.nih.gov/entrez/dispomim.cgi?id=603345
rs6541030	1	12530765	GA	+	635	0.967988	1	0.193701	413	198	24	633	608	0.180327	0.19269	0.000625449	0.00010791	5.796	0.172533	230	61	rs6541030	NA	NA	NA	NA
rs4903750	6	77861210	CA	+	656	1	0.587647	0.235518	386	231	39	653	627	0.155971	0.15962	0.000443056	0.000112329	3.94428	0.253531	164	62	rs4903750	NRXN3	neurexin 3 isoform 1 precursor [Source:RefSeq peptide;Acc:NP_004787]	NO	http://www.ncbi.nlm.nih.gov/entrez/dispomim.cgi?id=600567
rs8100796	11	62590645	AG	+	656	1	0.934032	0.381098	252	308	96	653	627	-0.109025	-0.113981	0.000507222	0.000118754	4.27119	0.234127	193	63	rs8100796	ZNF548	Zinc finger protein 548 [Source:UniProtKB/Swiss-Prot;Acc:Q8NEK5]	NA	NA
rs6635268	23	135266054	AG	+	656	1	0.822198	0.379573	323	168	165	653	627	0.113998	0.143582	0.00407555	0.000125485	32.4784	0.0307897	1276	64	rs6635268	NA	NA	NA	NA
rs2067038	1	175185298	AC	+	656	1	0.682319	0.256098	365	246	45	653	627	0.140344	0.151115	0.000861144	0.000134569	6.39925	0.156268	305	65	rs2067038	ASTN1	Astrotactin-1 Precursor [Source:UniProtKB/Swiss-Prot;Acc:O14525]	NA	NA
rs4652211	1	175186554	AG	+	656	1	0.682319	0.256098	365	246	45	653	627	0.140344	0.151115	0.000861144	0.000134569	6.39925	0.156268	306	66	rs4652211	ASTN1	Astrotactin-1 Precursor [Source:UniProtKB/Swiss-Prot;Acc:O14525]	NA	NA
rs10260011	20	84547292	GA	+	651	0.992378	0.782925	0.308756	309	282	60	648	622	-0.127538	-0.133474	0.000551045	0.000140001	3.936	0.254065	203	67	rs10260011	SEMA3D	Semaphorin-3D Precursor [Source:UniProtKB/Swiss-Prot;Acc:O95025]	NO	http://www.ncbi.nlm.nih.gov/entrez/dispomim.cgi?id=609907
rs4802307	11	51541646	CA	+	650	0.990854	0.457493	0.301538	321	266	63	647	621	0.163411	0.138423	1.91976e-05	0.000142935	0.13431	7.44545	18	68	rs4802307	NA	NA	NA	NA
rs742634	3	34332893	AG	+	655	0.998476	0.390048	0.0274809	620	34	1	652	626	0.809364	0.587926	4.44202e-07	0.000145203	0.00305919	326.884	1	69	rs742634	ABTB2	Ankyrin repeat and BTB/POZ domain-containing protein 2 [Source:UniProtKB/Swiss-Prot;Acc:Q8N961]	NA	NA
rs10497955	12	212526746	AG	+	656	1	1	0.0282012	619	37	0	653	627	0.465932	0.500337	0.000814705	0.000146659	5.5551	0.180015	287	70	rs10497955	ERBB4	Receptor tyrosine-protein kinase erbB-4 Precursor (EC 2.7.10.1)(p180erbB4)(Tyrosine kinase-type cell surface receptor HER4) [Source:UniProtKB/Swiss-Prot;Acc:Q15303]	NO	http://www.ncbi.nlm.nih.gov/entrez/dispomim.cgi?id=600543
rs613571	10	64042401	AG	+	653	0.995427	0.926901	0.308576	311	281	61	650	625	-0.123384	-0.131309	0.000810081	0.000147217	5.50262	0.181732	285	71	rs613571	NA	NA	NA	NA
rs2390124	12	165435694	GA	+	586	0.893293	0.424824	0.238055	344	205	37	583	558	0.18519	0.177804	0.000166408	0.000149347	1.11423	0.897477	65	72	rs2390124	NA	NA	NA	NA
rs1565242	7	91759270	AG	+	656	1	0.159171	0.108994	517	135	4	653	627	0.309114	0.256374	1.20748e-05	0.000153765	0.0785275	12.7344	13	73	rs1565242	NA	NA	NA	NA
rs2997685	22	71897429	CA	+	655	0.998476	0.0795365	0.100763	534	110	11	652	626	0.293012	0.271542	8.82955e-05	0.000156008	0.565966	1.76689	39	74	rs2997685	MAMDC2	MAM domain-containing protein 2 Precursor [Source:UniProtKB/Swiss-Prot;Acc:Q7Z304]	NA	NA
rs198311	20	24158287	GA	+	655	0.998476	0.480443	0.466412	191	317	147	652	626	0.0916189	0.096087	0.000581641	0.000156358	3.71993	0.268822	214	75	rs198311	NA	NA	NA	NA
rs2445610	21	128266270	AG	+	655	0.998476	0.679906	0.384733	245	316	94	652	626	0.0985789	0.112774	0.00166285	0.000157908	10.5305	0.0949626	567	76	rs2445610	NA	NA	NA	NA
rs4829830	23	135257169	CA	+	615	0.9375	0.564417	0.369919	305	165	145	612	587	0.111315	0.147348	0.0072378	0.000158303	45.7212	0.0218717	2228	77	rs4829830	NA	NA	NA	NA
rs13024059	12	195595563	AG	+	655	0.998476	0.741614	0.38626	249	306	100	652	626	0.0985405	0.113599	0.00181456	0.00015855	11.4447	0.0873764	621	78	rs13024059	NA	NA	NA	NA
rs10416550	11	51646102	GA	+	656	1	0.269288	0.228659	385	242	29	653	627	0.143199	0.154839	0.000893879	0.000159957	5.58826	0.178946	321	79	rs10416550	NA	NA	NA	NA
rs7910196	2	13850065	AG	+	656	1	1	0.0678354	570	83	3	653	627	0.341499	0.32123	0.000126488	0.000164524	0.768812	1.30071	47	80	rs7910196	FRMD4A	FERM domain-containing protein 4A [Source:UniProtKB/Swiss-Prot;Acc:Q9P2Q2]	NA	NA
rs12276463	3	92764848	GA	+	656	1	0.257005	0.405488	239	302	115	653	627	0.104629	0.108015	0.000573394	0.000167214	3.42911	0.291621	211	81	rs12276463	CCDC67	Coiled-coil domain-containing protein 67 [Source:UniProtKB/Swiss-Prot;Acc:Q05D60]	NA	NA
rs8074010	9	28382196	AG	+	656	1	0.47684	0.258384	357	259	40	653	627	0.124894	0.147984	0.0028439	0.000178029	15.9744	0.0626002	935	82	rs8074010	ACCN1	Amiloride-sensitive cation channel 1, neuronal (Amiloride-sensitive brain sodium channel)(Amiloride-sensitive cation channel neuronal 1)(Acid-sensing ion channel 2)(ASIC2)(Brain sodium channel 1)(BNaC1)(BNC1)(Mammalian degenerin homolog) [Source:UniProtKB/Swiss-Prot;Acc:Q16515]	NO	http://www.ncbi.nlm.nih.gov/entrez/dispomim.cgi?id=601784
rs7054708	23	12020752	GA	+	655	0.998476	0.698153	0.300763	384	148	123	652	626	0.155711	0.163925	0.000740544	0.000184506	4.01367	0.249149	263	83	rs7054708	NA	NA	NA	NA
rs857535	23	11964493	GA	+	652	0.993902	0.301822	0.378067	320	171	161	649	624	0.122063	0.136688	0.00154588	0.000185256	8.34453	0.119839	519	84	rs857535	NA	NA	NA	NA
rs10894690	3	132914950	AG	+	655	0.998476	1	0.010687	641	14	0	652	626	0.861009	0.826932	0.000318613	0.000187249	1.70155	0.587701	115	85	rs10894690	NA	NA	NA	NA
rs13229167	20	23558387	GA	+	651	0.992378	0.419279	0.321813	304	275	72	648	622	0.117194	0.125552	0.000965171	0.000187847	5.13808	0.194625	347	86	rs13229167	NA	NA	NA	NA
rs4246880	22	112027511	AG	+	651	0.992378	0.0273591	0.398618	249	285	117	648	622	0.0939817	0.106761	0.00200912	0.000190802	10.5299	0.0949679	680	87	rs4246880	NA	NA	NA	NA
rs10506443	4	61169737	AG	+	645	0.983232	0.60735	0.25814	352	253	40	642	616	0.140645	0.151594	0.000901858	0.000192419	4.68695	0.213358	325	88	rs10506443	MON2	Protein MON2 homolog (Protein SF21) [Source:UniProtKB/Swiss-Prot;Acc:Q7Z3U7]	NA	NA
rs1470652	3	110032344	AG	+	654	0.996951	0.0767168	0.158257	457	187	10	651	625	0.207897	0.196964	0.000224758	0.000202488	1.10998	0.900917	83	89	rs1470652	ARHGAP20	Rho GTPase-activating protein 20 (Rho-type GTPase-activating protein 20) [Source:UniProtKB/Swiss-Prot;Acc:Q9P2F6]	NO	http://www.ncbi.nlm.nih.gov/entrez/dispomim.cgi?id=609568
rs731298	1	175158934	AG	+	656	1	0.693616	0.271341	346	264	46	653	627	0.127749	0.139388	0.00141298	0.000206817	6.83201	0.14637	481	90	rs731298	ASTN1	Astrotactin-1 Precursor [Source:UniProtKB/Swiss-Prot;Acc:O14525]	NA	NA
rs570127	3	95260393	GA	+	632	0.963415	0.0124824	0.090981	528	93	11	629	605	0.306454	0.27677	0.000116648	0.00021723	0.53698	1.86227	46	91	rs570127	MTMR2	Myotubularin-related protein 2 (EC 3.1.3.-) [Source:UniProtKB/Swiss-Prot;Acc:Q13614]	NO	http://www.ncbi.nlm.nih.gov/entrez/dispomim.cgi?id=603557
rs2296769	22	4824299	AC	+	656	1	0.043581	0.367378	250	330	76	653	627	0.118733	0.111241	0.000181642	0.000223277	0.813526	1.22922	73	92	rs2296769	RCL1	RNA 3'-terminal phosphate cyclase-like protein [Source:UniProtKB/Swiss-Prot;Acc:Q9Y2P8]	NO	http://www.ncbi.nlm.nih.gov/entrez/dispomim.cgi?id=611405	http://www.ncbi.nlm.nih.gov/entrez/dispomim.cgi?id=611405
rs2495090	1	14027642	GA	+	654	0.996951	0.631769	0.205657	410	219	25	651	626	0.185838	0.171551	0.000144687	0.000223621	0.647022	1.54554	57	93	rs2495090	NA	NA	NA	NA
rs741290	4	66571409	CA	+	655	0.998476	0.0500468	0.0473282	597	54	4	652	626	0.365954	0.417085	0.00204728	0.000226416	9.04208	0.110594	688	94	rs741290	NA	NA	NA	NA
rs4940617	10	60061020	GA	+	648	0.987805	0.388141	0.494599	171	313	164	645	620	0.0824533	0.0887903	0.00134367	0.000227814	5.89812	0.169546	452	95	rs4940617	NA	NA	NA	NA
rs458552	22	4823437	AG	+	656	1	0.0676101	0.43064	201	345	110	653	627	0.109092	0.0976186	8.64341e-05	0.000229278	0.376983	2.65264	37	96	rs458552	RCL1	RNA 3'-terminal phosphate cyclase-like protein [Source:UniProtKB/Swiss-Prot;Acc:Q9Y2P8]	NO	http://www.ncbi.nlm.nih.gov/entrez/dispomim.cgi?id=611405
rs3846752	19	74434186	GA	+	655	0.998476	0.634918	0.443511	206	317	132	652	626	0.0942667	0.0985159	0.000896196	0.000230948	3.88051	0.257698	323	97	rs3846752	NA	NA	NA	NA
rs1152490	6	55865987	AC	+	543	0.827744	0.412319	0.297422	272	219	52	540	522	-0.141313	-0.149553	0.000943413	0.000240019	3.93058	0.254416	339	98	rs1152490	NA	NA	NA	NA
rs11770192	20	23464883	GA	+	656	1	0.134863	0.378049	263	290	103	653	627	0.0993999	0.110981	0.00182384	0.000240387	7.58712	0.131802	623	100	rs11770192	IGF2BP3	Insulin-like growth factor 2 mRNA-binding protein 3 (IGF2 mRNA-binding protein 3)(IGF-II mRNA-binding protein 3)(IMP-3)(KH domain-containing protein overexpressed in cancer)(hKOC)(VICKZ family member 3) [Source:UniProtKB/Swiss-Prot;Acc:O00425]	YES	http://www.ncbi.nlm.nih.gov/entrez/dispomim.cgi?id=608259
rs4304239	20	23462486	GA	+	655	0.998476	0.157104	0.377099	263	290	102	652	627	0.100631	0.110981	0.00163463	0.000240387	6.80001	0.147059	549	99	rs4304239	IGF2BP3	Insulin-like growth factor 2 mRNA-binding protein 3 (IGF2 mRNA-binding protein 3)(IGF-II mRNA-binding protein 3)(IMP-3)(KH domain-containing protein overexpressed in cancer)(hKOC)(VICKZ family member 3) [Source:UniProtKB/Swiss-Prot;Acc:O00425]	YES	http://www.ncbi.nlm.nih.gov/entrez/dispomim.cgi?id=608259
rs12540730	20	23450340	AG	+	656	1	0.837275	0.253811	364	251	41	653	627	0.138769	0.14482	0.000779101	0.000243395	3.20098	0.312405	275	101	rs12540730	IGF2BP3	Insulin-like growth factor 2 mRNA-binding protein 3 (IGF2 mRNA-binding protein 3)(IGF-II mRNA-binding protein 3)(IMP-3)(KH domain-containing protein overexpressed in cancer)(hKOC)(VICKZ family member 3) [Source:UniProtKB/Swiss-Prot;Acc:O00425]	YES	http://www.ncbi.nlm.nih.gov/entrez/dispomim.cgi?id=608259
rs7586145	12	134156368	AG	+	656	1	0.0524601	0.15625	474	159	23	653	627	0.214914	0.197554	0.000174135	0.000248837	0.699796	1.42899	69	102	rs7586145	NA	NA	NA	NA
rs2316667	9	42506548	AG	+	656	1	0.340578	0.0647866	575	77	4	653	627	0.314635	0.333672	0.00114797	0.000256155	4.48153	0.223138	399	103	rs2316667	NA	NA	NA	NA
rs1231461	23	11952033	AG	+	656	1	0.798793	0.308689	379	149	128	653	627	0.139044	0.156954	0.00204774	0.00025822	7.93022	0.1261	689	104	rs1231461	NA	NA	NA	NA
rs6638610	23	6294463	AG	+	654	0.996951	0.744644	0.434251	286	168	200	651	626	-0.0958721	-0.119345	0.0061489	0.00027049	22.7324	0.04399	1907	105	rs6638610	NA	NA	NA	NA
rs1562660	12	207013899	AG	+	635	0.967988	1	0.198425	408	202	25	632	606	-0.167807	-0.180113	0.00123121	0.000276624	4.45083	0.224677	417	106	rs1562660	NA	NA	NA	NA
rs1170426	8	67161299	AG	+	656	1	0.152424	0.230945	381	247	28	653	627	0.136935	0.154556	0.00216278	0.000279106	7.74897	0.129049	730	108	rs1170426	NA	NA	NA	NA
rs1182968	8	67131446	AG	+	656	1	0.152424	0.230945	381	247	28	653	627	0.136935	0.154556	0.00216278	0.000279106	7.74897	0.129049	729	107	rs1182968	ZFP90	Zinc finger protein 90 homolog (Zfp-90) [Source:UniProtKB/Swiss-Prot;Acc:Q8TF47]	NO	http://www.ncbi.nlm.nih.gov/entrez/dispomim.cgi?id=609451
rs7896871	2	6771382	GA	+	655	0.998476	0.0804046	0.194656	432	191	32	652	626	0.136636	0.172453	0.007569	0.000282487	26.7942	0.0373216	2322	109	rs7896871	NA	NA	NA	NA
rs1993352	23	6295300	AG	+	656	1	0.913065	0.433689	287	169	200	653	627	-0.0878318	-0.119135	0.0120847	0.000282908	42.7161	0.0234104	3662	110	rs1993352	NA	NA	NA	NA
rs6727001	12	195572477	GA	+	655	0.998476	0.0914219	0.414504	235	297	123	652	626	0.0905107	0.103102	0.00289865	0.000290947	9.96283	0.100373	954	111	rs6727001	NA	NA	NA	NA
rs2301230	1	109937981	GA	+	656	1	0.312564	0.365854	270	292	94	653	627	-0.12747	-0.109507	7.81781e-05	0.000291614	0.268088	3.73012	34	112	rs2301230	GNAI3	Guanine nucleotide-binding protein G(k) subunit alpha (G(i) alpha-3) [Source:UniProtKB/Swiss-Prot;Acc:P08754]	NO	http://www.ncbi.nlm.nih.gov/entrez/dispomim.cgi?id=139370
rs3795149	13	61965906	GA	+	656	1	0.15797	0.0929878	543	104	9	653	627	0.25506	0.270186	0.00108447	0.000293803	3.69115	0.270918	379	113	rs3795149	TPD52L2	Tumor protein D54 (hD54)(Tumor protein D52-like 2) [Source:UniProtKB/Swiss-Prot;Acc:O43399]	NO	http://www.ncbi.nlm.nih.gov/entrez/dispomim.cgi?id=603747
rs6062561	13	61972131	AG	+	656	1	0.15797	0.0929878	543	104	9	653	627	0.25506	0.270186	0.00108447	0.000293803	3.69115	0.270918	380	114	rs6062561	TPD52L2	Tumor protein D54 (hD54)(Tumor protein D52-like 2) [Source:UniProtKB/Swiss-Prot;Acc:O43399]	NO	http://www.ncbi.nlm.nih.gov/entrez/dispomim.cgi?id=603747
rs4826725	23	6317215	AG	+	655	0.998476	0.743267	0.435878	286	167	202	652	626	-0.0864716	-0.118483	0.0132958	0.000296563	44.833	0.022305	3995	115	rs4826725	NA	NA	NA	NA
rs8096869	10	60152069	AG	+	655	0.998476	0.626897	0.2	421	206	28	652	626	-0.183592	-0.174719	0.000323278	0.000298154	1.08427	0.922284	119	116	rs8096869	NA	NA	NA	NA
rs1421536	10	60129202	GA	+	654	0.996951	0.539542	0.198012	423	203	28	651	625	-0.184871	-0.175828	0.000319456	0.000298328	1.07082	0.93386	116	117	rs1421536	NA	NA	NA	NA
rs6915344	19	15348423	AG	+	644	0.981707	8.29495e-08	0.354037	300	232	112	641	616	-0.089927	-0.129859	0.0172026	0.000298686	57.5944	0.0173628	5193	118	rs6915344	NA	NA	NA	NA
rs10520754	7	92760413	AG	+	655	0.998476	0.306623	0.461069	197	312	146	652	626	-0.105462	-0.0930626	0.000104192	0.000302249	0.344721	2.90089	44	119	rs10520754	MCTP2	Multiple C2 and transmembrane domain-containing protein 2 [Source:UniProtKB/Swiss-Prot;Acc:Q6DN12]	NA	NA
rs515631	21	20864515	GA	+	656	1	0.744181	0.139482	484	161	11	653	627	0.223365	0.208422	0.000278817	0.000306099	0.910872	1.09785	104	120	rs515631	NA	NA	NA	NA
rs320503	21	112971821	AC	+	607	0.925305	0.070141	0.257002	344	214	49	604	579	0.144424	0.151557	0.00132156	0.000311868	4.23755	0.235985	444	121	rs320503	NA	NA	NA	NA
rs10406875	11	62618298	CA	+	656	1	0.483413	0.335366	294	284	78	653	627	0.11448	0.119734	0.00115879	0.000313285	3.69884	0.270355	402	122	rs10406875	ZNF17	Zinc finger protein 17 (Zinc finger protein KOX10)(HPF3) [Source:UniProtKB/Swiss-Prot;Acc:P17021]	NA	NA
rs1326848	2	92033133	GA	+	656	1	0.201677	0.241616	371	253	32	653	627	0.159127	0.145852	0.000212269	0.000317303	0.668981	1.49481	81	123	rs1326848	NA	NA	NA	NA
rs3793490	22	2085958	AC	+	655	0.998476	0.115881	0.0832061	554	93	8	652	626	0.241743	0.295652	0.00525671	0.00032072	16.3903	0.0610115	1641	124	rs3793490	SMARCA2	Probable global transcription activator SNF2L2 (EC 3.6.1.-)(ATP-dependent helicase SMARCA2)(SNF2-alpha)(SWI/SNF-related matrix-associated actin-dependent regulator of chromatin subfamily A member 2)(hBRM) [Source:UniProtKB/Swiss-Prot;Acc:P51531]	NO	http://www.ncbi.nlm.nih.gov/entrez/dispomim.cgi?id=600014
rs7981339	5	109059242	AG	+	651	0.992378	0.693294	0.460829	192	318	141	648	622	0.085955	0.0924635	0.00157212	0.000333711	4.71103	0.212268	527	125	rs7981339	NA	NA	NA	NA
rs1777640	23	68143456	CA	+	646	0.984756	1	0.220588	442	123	81	643	617	0.250718	0.197155	1.27951e-05	0.000335177	0.0381742	26.1957	14	126	rs1777640	NA	NA	NA	NA
rs1482088	17	86778197	CA	+	654	0.996951	0.726354	0.212538	407	216	31	651	625	-0.172774	-0.161808	0.000308804	0.000336399	0.917969	1.08936	113	127	rs1482088	ARHGAP24	Rho GTPase-activating protein 24 (Rho-type GTPase-activating protein 24)(Filamin-A-associated RhoGAP)(FilGAP)(RhoGAP of 73 kDa)(p73RhoGAP)(RAC1- and CDC42-specific GTPase-activating protein of 72 kDa)(RC-GAP72)(Sarcoma antigen NY-SAR-88) [Source:UniProtKB/Swiss-Prot;Acc:Q8N264]	NO	http://www.ncbi.nlm.nih.gov/entrez/dispomim.cgi?id=610586
rs12469600	12	113288828	AG	+	656	1	0.0614063	0.250762	359	265	32	653	627	0.110274	0.142709	0.00847411	0.000337064	25.141	0.0397757	2609	128	rs12469600	NA	NA	NA	NA
rs8069536	9	8897010	CA	+	656	1	0.113439	0.0823171	549	106	1	653	627	0.285558	0.277665	0.000409102	0.000343546	1.19082	0.839757	151	129	rs8069536	NTN1	Netrin-1 Precursor [Source:UniProtKB/Swiss-Prot;Acc:O95631]	NO	http://www.ncbi.nlm.nih.gov/entrez/dispomim.cgi?id=601614
rs6692303	1	234063937	CA	+	643	0.980183	0.444446	0.364697	264	289	90	640	616	0.128556	0.112158	0.000111598	0.000351965	0.31707	3.15388	45	130	rs6692303	LYST	Lysosomal-trafficking regulator (Beige homolog) [Source:UniProtKB/Swiss-Prot;Acc:Q99698]	NO	http://www.ncbi.nlm.nih.gov/entrez/dispomim.cgi?id=606897
rs2167171	21	133556707	AC	+	655	0.998476	0.300127	0.0824427	549	104	2	652	626	0.286038	0.271481	0.00040673	0.000353265	1.15135	0.868548	149	131	rs2167171	KCNQ3	Potassium voltage-gated channel subfamily KQT member 3 (Voltage-gated potassium channel subunit Kv7.3)(Potassium channel subunit alpha KvLQT3)(KQT-like 3) [Source:UniProtKB/Swiss-Prot;Acc:O43525]	NO	http://www.ncbi.nlm.nih.gov/entrez/dispomim.cgi?id=602232
rs2831672	14	28535003	AG	+	655	0.998476	0.717655	0.203817	413	217	25	652	626	0.18385	0.161226	0.000126948	0.000359088	0.35353	2.82862	48	132	rs2831672	NA	NA	NA	NA
rs3813605	1	84743535	GA	+	656	1	0.824733	0.227896	392	229	35	653	627	0.131416	0.155029	0.00440342	0.000359129	12.2614	0.0815568	1380	133	rs3813605	GNG5	Guanine nucleotide-binding protein G(I)/G(S)/G(O) subunit gamma-5 Precursor [Source:UniProtKB/Swiss-Prot;Acc:P63218]	NO	http://www.ncbi.nlm.nih.gov/entrez/dispomim.cgi?id=600874
rs7832227	21	83090604	AG	+	654	0.996951	0.444846	0.0558104	584	67	3	651	625	0.338763	0.357652	0.00132295	0.000364984	3.62467	0.275887	445	134	rs7832227	NA	NA	NA	NA
rs3793495	22	2101748	GA	+	656	1	0.0609621	0.0487805	596	56	4	653	627	0.312811	0.387351	0.00641568	0.000367386	17.463	0.0572639	1980	135	rs3793495	SMARCA2	Probable global transcription activator SNF2L2 (EC 3.6.1.-)(ATP-dependent helicase SMARCA2)(SNF2-alpha)(SWI/SNF-related matrix-associated actin-dependent regulator of chromatin subfamily A member 2)(hBRM) [Source:UniProtKB/Swiss-Prot;Acc:P51531]	NO	http://www.ncbi.nlm.nih.gov/entrez/dispomim.cgi?id=600014
rs11212805	3	108279584	AG	+	647	0.98628	0.693758	0.0525502	581	64	2	644	619	0.32453	0.353052	0.0021195	0.000370002	5.72836	0.17457	709	136	rs11212805	DDX10	Probable ATP-dependent RNA helicase DDX10 (EC 3.6.1.-)(DEAD box protein 10) [Source:UniProtKB/Swiss-Prot;Acc:Q13206]	NO	http://www.ncbi.nlm.nih.gov/entrez/dispomim.cgi?id=601235
rs4392549	17	158483032	AG	+	656	1	0.0159572	0.00533537	650	5	1	653	627	1.96824	1.3591	1.74823e-06	0.000372953	0.00468753	213.332	5	137	rs4392549	GRIA2	Glutamate receptor 2 Precursor (GluR-2)(GluR-B)(GluR-K2)(Glutamate receptor ionotropic, AMPA 2)(AMPA-selective glutamate receptor 2) [Source:UniProtKB/Swiss-Prot;Acc:P42262]	NO	http://www.ncbi.nlm.nih.gov/entrez/dispomim.cgi?id=138247
rs9879023	16	86496624	AG	+	656	1	0.548636	0.153963	467	176	13	653	627	0.211522	0.191875	0.000240503	0.000374315	0.642514	1.55639	88	138	rs9879023	NA	NA	NA	NA
rs912002	23	135258149	AG	+	656	1	0.732741	0.372713	328	167	161	653	627	0.0994773	0.134868	0.0135447	0.000377885	35.8435	0.027899	4073	139	rs912002	NA	NA	NA	NA
rs6476614	22	3710298	AC	+	656	1	0.00977664	0.477134	196	294	166	653	627	0.0832449	0.090189	0.0018516	0.000390262	4.7445	0.21077	632	140	rs6476614	NA	NA	NA	NA
rs1528341	8	8399230	CA	+	656	1	0.800819	0.366616	265	301	90	653	627	0.129597	0.111452	7.86311e-05	0.000391952	0.200614	4.9847	35	141	rs1528341	NA	NA	NA	NA
rs11080090	9	24526155	AG	+	654	0.996951	1	0.168196	452	184	18	651	625	0.176217	0.186466	0.00141909	0.000393432	3.60695	0.277243	485	142	rs11080090	MYO18A	Myosin-XVIIIa (Myosin containing a PDZ domain)(Molecule associated with JAK3 N-terminus)(MAJN) [Source:UniProtKB/Swiss-Prot;Acc:Q92614]	NO	http://www.ncbi.nlm.nih.gov/entrez/dispomim.cgi?id=610067
rs5979432	23	11532139	CA	+	656	1	0.607471	0.148628	523	71	62	653	627	0.222409	0.255293	0.00311272	0.000394948	7.88136	0.126882	1009	143	rs5979432	NA	NA	NA	NA
rs7717527	18	83892667	AG	+	594	0.905488	0.104736	0.166667	418	154	22	591	565	0.25989	0.201154	1.30879e-05	0.000395855	0.0330624	30.2458	15	144	rs7717527	NA	NA	NA	NA
rs411261	17	48048814	AG	+	656	1	0.135954	0.461128	200	307	149	653	627	0.0830876	0.0896055	0.00206017	0.000396177	5.20012	0.192303	693	145	rs411261	SLAIN2	SLAIN motif-containing protein 2 [Source:UniProtKB/Swiss-Prot;Acc:Q9P270]	NO	http://www.ncbi.nlm.nih.gov/entrez/dispomim.cgi?id=610492
rs8097935	10	62872374	CA	+	656	1	0.135938	0.465701	197	307	152	653	627	-0.0869136	-0.0918157	0.00148348	0.000396319	3.74315	0.267155	498	146	rs8097935	NA	NA	NA	NA
rs6695232	1	152948574	AG	+	656	1	0.867643	0.374238	258	305	93	653	627	-0.106189	-0.10522	0.000815722	0.000396662	2.05647	0.486271	288	147	rs6695232	KCNN3	Small conductance calcium-activated potassium channel protein 3 (SKCa3)(SK3) [Source:UniProtKB/Swiss-Prot;Acc:Q9UGI6]	NO	http://www.ncbi.nlm.nih.gov/entrez/dispomim.cgi?id=602983
rs11771519	20	66147037	AG	+	650	0.990854	0.00254814	0.35	257	331	62	647	621	0.105568	0.108169	0.00112225	0.000396695	2.82899	0.353483	392	148	rs11771519	TYW1	tRNA wybutosine-synthesizing protein 1 homolog (tRNA-yW-synthesizing protein)(Radical S-adenosyl methionine and flavodoxin domain-containing protein 1) [Source:UniProtKB/Swiss-Prot;Acc:Q9NV66]	NO	http://www.ncbi.nlm.nih.gov/entrez/dispomim.cgi?id=611243
rs3785794	9	6946639	GA	+	656	1	0.56668	0.0716463	566	86	4	653	627	0.335778	0.299018	0.000202516	0.000398585	0.508087	1.96817	78	149	rs3785794	ASGR2	Asialoglycoprotein receptor 2 (ASGP-R 2)(ASGPR 2)(Hepatic lectin H2) [Source:UniProtKB/Swiss-Prot;Acc:P07307]	NO	http://www.ncbi.nlm.nih.gov/entrez/dispomim.cgi?id=108361
rs404445	17	48045514	AG	+	655	0.998476	0.208507	0.463359	197	309	149	652	626	0.081385	0.0890324	0.00235038	0.000401144	5.8592	0.170672	772	150	rs404445	SLAIN2	SLAIN motif-containing protein 2 [Source:UniProtKB/Swiss-Prot;Acc:Q9P270]	NO	http://www.ncbi.nlm.nih.gov/entrez/dispomim.cgi?id=610492
rs2509867	3	97477769	GA	+	654	0.996951	0.096735	0.444954	212	302	140	651	626	-0.0971609	-0.0923042	0.000454379	0.000406628	1.11743	0.894908	170	151	rs2509867	NA	NA	NA	NA
rs2091417	23	11848779	GA	+	654	0.996951	0.912225	0.429664	288	170	196	651	626	0.108578	0.117716	0.00196344	0.000422319	4.64919	0.215091	670	152	rs2091417	NA	NA	NA	NA
rs188890	3	110492056	GA	+	655	0.998476	0.0350642	0.28626	345	245	65	652	626	0.142527	0.134759	0.000439407	0.000427604	1.0276	0.97314	161	153	rs188890	NA	NA	NA	NA
rs10975496	22	621605	GA	+	656	1	0.700017	0.112805	515	134	7	653	627	0.256192	0.233867	0.000250092	0.000430435	0.581022	1.72111	92	154	rs10975496	KANK1	KN motif and ankyrin repeat domain-containing protein 1 (Ankyrin repeat domain-containing protein 15)(Kidney ankyrin repeat-containing protein) [Source:UniProtKB/Swiss-Prot;Acc:Q14678]	NA	NA
rs2456449	21	128262163	AG	+	654	0.996951	0.855972	0.31422	306	285	63	651	625	0.118965	0.122719	0.00113753	0.000436212	2.60775	0.383472	396	155	rs2456449	NA	NA	NA	NA
rs7106808	3	97579739	CA	+	652	0.993902	0.116537	0.480828	186	305	161	649	623	-0.084917	-0.0860883	0.0010864	0.000452257	2.40217	0.41629	381	156	rs7106808	NA	NA	NA	NA
rs4830751	23	11849642	GA	+	647	0.98628	0.822778	0.429675	288	162	197	644	618	0.108898	0.11885	0.00215102	0.000452946	4.74894	0.210573	721	157	rs4830751	NA	NA	NA	NA
rs2274459	19	33870220	GA	+	656	1	0.109596	0.143293	476	172	8	653	627	0.156567	0.196056	0.00710633	0.000461032	15.414	0.0648762	2187	158	rs2274459	NA	NA	NA	NA
rs4789846	9	77818834	GA	+	656	1	0.185697	0.11814	514	129	13	653	627	0.230507	0.234695	0.00107086	0.000462665	2.31455	0.43205	376	159	rs4789846	CSNK1D	Casein kinase I isoform delta (CKI-delta)(CKId)(EC 2.7.11.1) [Source:UniProtKB/Swiss-Prot;Acc:P48730]	NO	http://www.ncbi.nlm.nih.gov/entrez/dispomim.cgi?id=600864

## Sheet: S1e_SC_TC
SNP	Chromosome	Position	Coding	Strand	SampleSize.total	CallRate	p.HWE	Q.2	P.11	P.12	P.22	SampleSize.una	SampleSize.adj	effB.una	effB.adj	P1df.una	P1df.adj	p.ratio.unaBYadj	p.ratio.adjBYuna
rs2000999	8	70665594	GA	+	712	0.990264	0.15157	0.154494	514	176	22	707	685	0.19817	0.209503	0.00615894	0.0043298	1.42245	0.703011
rs669552	17	173536358	AG	+	719	1	0.748321	0.0618915	633	83	3	714	692	0.0694836	0.127563	0.517073	0.24356	2.12298	0.471035
rs5400	17	172214994	GA	+	719	1	0.274979	0.116829	564	142	13	714	692	0.0759028	0.0909883	0.35062	0.26513	1.32245	0.756174
rs10041333	19	159586687	AG	+	719	1	0.753381	0.387344	272	337	110	714	692	0.0680678	0.0553032	0.214727	0.315796	0.679955	1.47069
rs12617790	12	31044277	AG	+	717	0.997218	0.421784	0.245467	404	274	39	712	690	0.0237497	0.0311045	0.703431	0.617393	1.13936	0.877688
rs222014	18	72851795	GA	+	718	0.998609	0.12242	0.139972	536	163	19	713	691	-0.0129145	-0.0219055	0.86322	0.771477	1.11892	0.89372
rs2186830	10	423431	GA	+	710	0.987483	0.319689	0.344366	299	333	78	705	683	0.00201329	0.0117423	0.971663	0.836123	1.1621	0.860508
rs2070657	14	26276888	AG	+	717	0.997218	0.551926	0.195258	467	220	30	712	690	0.00103989	-0.00558665	0.987527	0.933068	1.05837	0.944853
rs2303324	12	31042740	GA	+	715	0.994437	0.79794	0.177622	482	212	21	710	688	-0.00555824	-0.00224182	0.936188	0.974279	0.960903	1.04069
rs2478571	2	18322433	GA	+	699	0.972184	0.93233	0.334764	310	310	79	694	NA	-0.0225938	NA	0.69174	NA	NA	NA
rs47137	20	134367799	AC	+	706	0.981919	0.0480093	0.451133	226	323	157	701	NA	-0.0179579	NA	0.733179	NA	NA	NA

## Sheet: S1f_SC_LDL-C
SNP	Chromosome	Position	Coding	Strand	SampleSize.total	CallRate	p.HWE	Q.2	P.11	P.12	P.22	SampleSize.una	SampleSize.adj	effB.una	effB.adj	P1df.una	P1df.adj	p.ratio.unaBYadj	p.ratio.adjBYuna
rs843319	20	20243804	AG	+	710	0.987483	0.501792	0.337324	316	309	85	705	683	-0.107355	-0.079812	0.0596355	0.163025	0.365806	2.73369
rs10513684	17	172206904	GA	+	713	0.991655	0.617885	0.0371669	660	53	0	708	686	0.22354	0.197145	0.119976	0.173239	0.692542	1.44396
rs5400	17	172214994	GA	+	719	1	0.274979	0.116829	564	142	13	714	692	0.102745	0.1111	0.214771	0.179034	1.19961	0.833605
rs12617790	12	31044277	AG	+	717	0.997218	0.421784	0.245467	404	274	39	712	690	0.0112148	0.0303983	0.859557	0.628536	1.36755	0.731232
rs1864616	17	30640232	GA	+	707	0.98331	0.482824	0.250354	401	258	48	702	681	0.0459466	0.0236815	0.458786	0.699948	0.655457	1.52565
rs7583934	12	141621522	AC	+	719	1	0.00781079	0.253825	414	245	60	714	NA	0.0158363	NA	0.79105	NA	NA	NA

## Sheet: S1g_SC_HDL-C
SNP	Chromosome	Position	Coding	Strand	SampleSize.total	CallRate	p.HWE	Q.2	P.11	P.12	P.22	SampleSize.una	SampleSize.adj	effB.una	effB.adj	P1df.una	P1df.adj	p.ratio.unaBYadj	p.ratio.adjBYuna
rs1532624	8	55562980	CA	+	718	0.998609	0.100925	0.499304	191	337	190	714	691	0.303334	0.303332	2.39996e-09	1.96287e-09	1.22268	0.817874
rs365578	19	52973566	CA	+	716	0.995828	0.919352	0.243715	410	263	43	712	689	-0.0943687	-0.107168	0.121006	0.0744145	1.6261	0.614967
rs10519336	19	112508003	GA	+	717	0.997218	0.341677	0.267085	390	271	56	713	690	-0.0827228	-0.0771108	0.15139	0.177889	0.851034	1.17504
rs9863761	17	172837058	AG	+	713	0.991655	1	0.187938	470	218	25	709	686	-0.0501215	-0.0855442	0.444698	0.1895	2.34669	0.426132
rs3776817	19	178512354	GA	+	709	0.986092	0.841595	0.251058	396	270	43	705	682	-0.045833	-0.0782726	0.450275	0.195484	2.30339	0.434143
rs11708205	17	172954058	AG	+	719	1	0.441586	0.107789	570	143	6	715	692	-0.124842	-0.103399	0.138948	0.21529	0.645397	1.54943
rs2124147	17	172878162	AG	+	719	1	0.365002	0.441586	218	367	134	715	692	-0.0635248	-0.0636012	0.224578	0.219153	1.02476	0.975841
rs9866473	17	172922392	GA	+	713	0.991655	0.544371	0.445302	215	361	137	709	687	-0.0646998	-0.0607237	0.215029	0.239512	0.897779	1.11386
rs12712846	12	42607367	GA	+	717	0.997218	0.742455	0.349372	301	331	85	713	690	0.0635365	0.0508711	0.243302	0.345183	0.704848	1.41874
rs1567385	12	101681489	AG	+	719	1	0.472039	0.293463	363	290	66	715	692	0.0649749	0.0424402	0.249809	0.448187	0.557376	1.79412
rs2054247	3	129500916	GA	+	719	1	0.131318	0.0820584	609	102	8	715	692	-0.0478909	-0.0619896	0.609518	0.504676	1.20774	0.827991
rs1999088	5	96725605	AG	+	719	1	1	0.0236439	685	34	0	715	692	0.0452239	-0.0305737	0.790852	0.854486	0.925529	1.08046
rs1782644	2	80671181	AG	+	716	0.995828	0.188457	0.0949721	583	130	3	712	690	-0.0328882	0.01133	0.716008	0.900165	0.795418	1.2572

## Sheet: S1h_SC_TG
SNP	Chromosome	Position	Coding	Strand	SampleSize.total	CallRate	p.HWE	Q.2	P.11	P.12	P.22	SampleSize.una	SampleSize.adj	effB.una	effB.adj	P1df.una	P1df.adj	p.ratio.unaBYadj	p.ratio.adjBYuna
rs12540730	21	23450340	AG	+	719	1	0.156917	0.219054	445	233	41	715	692	0.0282256	0.0639289	0.653287	0.304857	2.14293	0.466651
rs3823763	21	33374419	AC	+	719	1	0.454398	0.472879	205	348	166	715	692	-0.0369241	-0.0412393	0.487531	0.434807	1.12126	0.891856

## Sheet: S1i_NS_TC
name	chromosome	position	MA.beta	MA.sebeta	MA.chi2	MA.p	MA.beta.ci95l	MA.beta.ci95u	NL.n	NL.beta	NL.sebeta	NL.p	GB.n	GB.beta	GB.sebeta	GB.p	HR.n	HR.beta	HR.sebeta	HR.p	IT.n	IT.beta	IT.sebeta	IT.p
rs2000999	16	70665594	0.0586202	0.0278689	4.42441	0.0354284	0.00399818	0.113242	829	0.0647939	0.0580908	0.264683	714	0.155674	0.0570144	0.00632495	770	0.0377683	0.0596152	0.526384	1086	-0.00557557	-0.0498634	0.910969
rs5400	3	172214994	0.0703469	0.0353888	3.95148	0.0468303	0.000986217	0.139708	829	0.0730033	0.0714327	0.306787	714	0.0614118	0.0657946	0.35062	770	0.0857114	0.0728685	0.239496	1086	0.0629763	0.0738862	0.394025
rs2186830	18	423431	-0.0372569	0.0219263	2.88724	0.0892837	-0.0802315	0.00571783	829	-0.160651	-0.0539245	0.00289021	714	-0.00136872	-0.0327889	0.966703	770	-0.000174093	-0.0557944	0.99751	1086	-0.0431531	-0.0454185	0.34205
rs2303324	2	31042740	-0.022433	0.0326413	0.472327	0.491919	-0.0864087	0.0415426	829	-0.0272498	-0.0827984	0.742072	714	-0.00471128	-0.0511089	0.926554	770	-0.0531135	-0.0738655	0.472106	1086	-0.0244574	-0.0664323	0.712758
rs12617790	2	31044277	-0.0168054	0.0273029	0.378864	0.538212	-0.070318	0.0367072	829	-0.00684239	-0.0684682	0.920396	714	0.0156237	0.0411645	0.704284	770	-0.0491453	-0.0623509	0.430577	1086	-0.0629033	-0.0596762	0.291848
rs669552	3	173536358	0.0209496	0.0361849	0.335194	0.562617	-0.0499715	0.0918706	829	0.0954677	0.0718114	0.183709	714	0.0610085	0.0941686	0.517073	770	-0.0327892	-0.0798711	0.68142	1086	-0.0141612	-0.057706	0.806145
rs10041333	5	159586687	0.0112278	0.0204099	0.302624	0.582242	-0.028775	0.0512305	829	-0.0162282	-0.0492456	0.74175	714	0.0366908	0.0295733	0.214728	770	-0.0410948	-0.0517654	0.427274	1086	0.0149017	0.0460457	0.74622
rs222014	4	72851795	-0.0198268	0.0363905	0.296846	0.585867	-0.0911509	0.0514972	829	-0.076157	-0.0902049	0.39852	714	-0.0108095	-0.0599903	0.857006	770	-0.119744	-0.0934774	0.200197	1086	0.0462427	0.0645595	0.473819
rs2070657	21	26276888	-0.00851308	0.0289527	0.0864559	0.768732	-0.0652594	0.0482332	829	-0.143493	-0.064541	0.0261962	714	0.00292988	0.0482049	0.951535	770	0.0280201	0.0675397	0.678239	1086	0.0556802	0.0574187	0.332184
rs47137	6	134367799	0.00255129	0.0194859	0.0171426	0.895831	-0.0356404	0.040743	829	0.0803176	0.0514223	0.118306	714	-0.00823068	-0.0270374	0.760809	770	-0.0238837	-0.0515194	0.642944	1086	-0.00665238	-0.0442476	0.880493
rs2478571	10	18322433	0.00105693	0.022451	0.00221627	0.962452	-0.0429463	0.0450601	829	0.0301372	0.0515576	0.55886	714	-0.0149176	-0.0341945	0.66265	770	0.0279043	0.0543768	0.607836	1086	-0.0142884	-0.0491294	0.77118

[truncated: 3 more sheets: S1j_NS_LDL-C, S1k_NS_HDL-C, S1l_NS_TG]
