# Supplementary material for: Modeling of Environmental Effects in Genome-Wide Association Studies Identifies SLC2A2 and HP as Novel Loci Influencing Serum Cholesterol Levels
Source: PLoS Genet. 2010 Jan 8;6(1):e1000798. doi: 10.1371/journal.pgen.1000798 (PMC2792712; doi:10.1371/journal.pgen.1000798)
Supplement: Table S3 — Pearson correlations, determination coefficients (explained variance), and p-values of the inverse-normal transformed lipid, dietary, and physical activity measures in the Swedish cohort. (0.03 MB XLS) [file pgen.1000798.s007.xls]

## Sheet: Table_S3_SE_LipidsXLifestyle
Table S3. Pearson Correlations, determination coefficients (explained variance), and p-values of the inverse-normal transformed lipid, dietary, and physical activity measures in the Swedish cohort.
	TC	LDL-C	HDL-C	TG
	PEARSON CORRELATION (r)
Meat, Game	0.106205	0.11734	-0.0144501	0.079931
Meat, Non-Game	-0.134074	-0.0795132	-0.0544809	-0.0862013
Fish	0.163884	0.127765	0.0590371	0.146427
Milk Products	-0.0625326	-0.0288257	-0.0751486	0.00567026
Physical Activity, Job	0.127903	0.1246	0.0421366	0.0368917
Physical Activity, Leisure	-0.105059	-0.0993459	0.011492	-0.112866
	DETERMINATION COEFFICIENT (R^2, Explained Variance)
Meat, Game	0.0112794	0.0137686	0.000208806	0.00638897
Meat, Non-Game	0.0179758	0.00632235	0.00296817	0.00743067
Fish	0.0268579	0.0163238	0.00348538	0.0214409
Milk Products	0.00391032	0.000830921	0.00564732	3.21519e-05
Physical Activity, Job	0.0163593	0.0155252	0.0017755	0.001361
Physical Activity, Leisure	0.0110375	0.00986961	0.000132067	0.0127388
	SIGNIFICANCE (p(r))*
Meat, Game	0.0128367	0.00594403	0.1606	0.0637489
Meat, Non-Game	0.000862709	0.04837	0.735256	0.0294273
Fish	2.11973e-05	0.000985527	0.118631	0.000145494
Milk Products	0.108316	0.460508	0.0465975	0.883014
Physical Activity, Job	2.72708e-09	2.50929e-09	1.18014e-06	3.85431e-07
Physical Activity, Leisure	1.15054e-08	1.15166e-08	1.29546e-06	5.05114e-09
* p<0.05 are marked red.
